# Supplementary material for: An annotated CNS transcriptome of the medicinal leech, Hirudo verbana: De novo sequencing to characterize genes associated with nervous system activity
Source: PLoS One. 2018 Jul 20;13(7):e0201206. doi: 10.1371/journal.pone.0201206 (PMC6054404; doi:10.1371/journal.pone.0201206)
Supplement: S1 File — (GZ) [file pone.0201206.s001.gz]

Archive with 1 entries (1 files):
- H_verbana_GO_Table.csv
