# Supplementary material for: An annotated CNS transcriptome of the medicinal leech, Hirudo verbana: De novo sequencing to characterize genes associated with nervous system activity
Source: PLoS One. 2018 Jul 20;13(7):e0201206. doi: 10.1371/journal.pone.0201206 (PMC6054404; doi:10.1371/journal.pone.0201206)
Supplement: S1 File — (GZ) [file pone.0201206.s001.gz › H_verbana_GO_Table.csv]

	SeqName	Description	Length	#Hits	e-Value	sim mean	#GO	GO IDs	GO Names	Enzyme Codes	Enzyme Names
TRUE	TRINITY_DN20054_c0_g1_i1	---NA---	264
TRUE	TRINITY_DN20079_c0_g1_i1	---NA---	665
TRUE	TRINITY_DN20083_c0_g1_i1	---NA---	391
TRUE	TRINITY_DN20019_c0_g1_i1	---NA---	593
TRUE	TRINITY_DN20046_c0_g1_i1	hypothetical protein HELRODRAFT_66965, partial	2112	3	8.72E-131	66	2	F:GO:0031072; F:GO:0051082	F:heat shock protein binding; F:unfolded protein binding
TRUE	TRINITY_DN20016_c0_g2_i1	---NA---	309
TRUE	TRINITY_DN20091_c0_g1_i1	---NA---	520
TRUE	TRINITY_DN20091_c0_g1_i2	---NA---	553
TRUE	TRINITY_DN20027_c0_g1_i1	---NA---	384
TRUE	TRINITY_DN20058_c0_g1_i1	---NA---	295
TRUE	TRINITY_DN20092_c0_g2_i1	hypothetical protein TREMEDRAFT_71217	321	3	1.31E-19	85.33
TRUE	TRINITY_DN20063_c0_g1_i1	---NA---	712
TRUE	TRINITY_DN20085_c0_g1_i1	---NA---	326
TRUE	TRINITY_DN20085_c0_g2_i1	plasma membrane calcium-transporting ATPase 3	304	3	1.10E-28	70.67	5	F:GO:0000166; P:GO:0006816; C:GO:0016020; F:GO:0016787; F:GO:0043167	F:nucleotide binding; P:calcium ion transport; C:membrane; F:hydrolase activity; F:ion binding
TRUE	TRINITY_DN20073_c0_g1_i1	---NA---	321
TRUE	TRINITY_DN20053_c0_g1_i1	ribonuclease P subunit p40-like isoform X2	1177	3	4.91E-55	53.67
TRUE	TRINITY_DN20082_c0_g1_i1	---NA---	275
TRUE	TRINITY_DN20082_c0_g2_i1	---NA---	264
TRUE	TRINITY_DN20002_c0_g1_i1	---NA---	382
TRUE	TRINITY_DN20034_c0_g1_i1	zinc finger 239-like	878	3	4.24E-77	73.67	2	F:GO:0003676; F:GO:0046872	F:nucleic acid binding; F:metal ion binding
TRUE	TRINITY_DN20096_c0_g1_i1	---NA---	316
TRUE	TRINITY_DN20097_c0_g1_i1	---NA---	259
TRUE	TRINITY_DN20055_c0_g1_i1	mediator of RNA polymerase II transcription subunit 23-like	379	3	8.89E-12	85
TRUE	TRINITY_DN20032_c0_g1_i1	hypothetical protein SPRG_18514, partial	259	3	4.25E-13	68	5	P:GO:0006629; C:GO:0016020; C:GO:0016021; F:GO:0016491; P:GO:0055114	P:lipid metabolic process; C:membrane; C:integral component of membrane; F:oxidoreductase activity; P:oxidation-reduction process
TRUE	TRINITY_DN20040_c1_g1_i1	---NA---	292
TRUE	TRINITY_DN20031_c0_g1_i1	---NA---	286
TRUE	TRINITY_DN20011_c0_g1_i1	beta-1,3-galactosyltransferase 5	2032	3	8.50E-84	62.67	3	C:GO:0005794; C:GO:0016020; F:GO:0016757	C:Golgi apparatus; C:membrane; F:transferase activity, transferring glycosyl groups
TRUE	TRINITY_DN20049_c0_g1_i1	hypothetical protein HELRODRAFT_169363	437	1	1.15E-05	60
TRUE	TRINITY_DN20005_c0_g1_i1	---NA---	446
TRUE	TRINITY_DN20015_c0_g1_i1	---NA---	448
TRUE	TRINITY_DN20012_c0_g1_i1	---NA---	491
TRUE	TRINITY_DN20028_c0_g1_i1	---NA---	296
TRUE	TRINITY_DN20028_c0_g2_i1	---NA---	392
TRUE	TRINITY_DN20052_c0_g1_i1	---NA---	394
TRUE	TRINITY_DN20056_c0_g1_i1	integrator complex subunit 8-like	3671	3	1.29E-90	48
TRUE	TRINITY_DN20007_c0_g1_i1	---NA---	370
TRUE	TRINITY_DN20007_c0_g1_i2	---NA---	266
TRUE	TRINITY_DN20067_c0_g1_i1	---NA---	282
TRUE	TRINITY_DN20086_c0_g1_i1	---NA---	410
TRUE	TRINITY_DN20047_c0_g1_i1	---NA---	602
TRUE	TRINITY_DN20043_c0_g1_i1	---NA---	277
TRUE	TRINITY_DN20043_c0_g1_i2	---NA---	274
TRUE	TRINITY_DN20043_c0_g1_i3	hypothetical protein HELRODRAFT_193483	299	1	6.12E-04	78	2	F:GO:0005524; F:GO:0016887	F:ATP binding; F:ATPase activity
TRUE	TRINITY_DN20023_c0_g1_i1	hypothetical protein HELRODRAFT_171537	1474	3	5.40E-97	53.33
TRUE	TRINITY_DN20045_c0_g1_i1	---NA---	318
TRUE	TRINITY_DN20035_c0_g1_i1	heat shock Hsp70 family	864	3	5.30E-134	85
TRUE	TRINITY_DN20017_c0_g1_i1	2-aminoethanethiol dioxygenase	1546	3	4.05E-39	55.67	2	F:GO:0016702; P:GO:0055114	F:oxidoreductase activity, acting on single donors with incorporation of molecular oxygen, incorporation of two atoms of oxygen; P:oxidation-reduction process
TRUE	TRINITY_DN20044_c0_g1_i1	---NA---	335
TRUE	TRINITY_DN20044_c0_g2_i1	---NA---	263
TRUE	TRINITY_DN20094_c0_g1_i1	---NA---	666
TRUE	TRINITY_DN20094_c0_g1_i2	ribosome biogenesis WDR12 homolog	481	3	1.98E-07	78	3	P:GO:0006364; C:GO:0031981; P:GO:0042273	P:rRNA processing; C:nuclear lumen; P:ribosomal large subunit biogenesis
TRUE	TRINITY_DN20001_c0_g1_i1	---NA---	437
TRUE	TRINITY_DN20001_c0_g1_i2	---NA---	313
TRUE	TRINITY_DN20020_c0_g1_i1	calmodulin 4 isoform X2	1106	3	3.91E-66	79.33	1	F:GO:0005509	F:calcium ion binding
TRUE	TRINITY_DN20004_c0_g1_i1	glucose-fructose oxidoreductase domain-containing 1-like	2186	3	0	75	2	F:GO:0016491; P:GO:0055114	F:oxidoreductase activity; P:oxidation-reduction process
TRUE	TRINITY_DN20008_c0_g1_i1	probable elongator complex 2	385	3	5.92E-23	74.67
TRUE	TRINITY_DN14303_c0_g1_i1	---NA---	253
TRUE	TRINITY_DN14370_c0_g1_i1	---NA---	277
TRUE	TRINITY_DN14369_c0_g1_i1	---NA---	413
TRUE	TRINITY_DN14394_c0_g1_i1	---NA---	552
TRUE	TRINITY_DN14365_c0_g1_i1	---NA---	417
TRUE	TRINITY_DN14365_c0_g2_i1	---NA---	360
TRUE	TRINITY_DN14319_c0_g1_i1	---NA---	291
TRUE	TRINITY_DN14353_c0_g1_i1	---NA---	447
TRUE	TRINITY_DN14318_c0_g1_i1	---NA---	255
TRUE	TRINITY_DN14342_c0_g1_i1	hypothetical protein HELRODRAFT_161742	287	2	1.08E-12	76	2	F:GO:0005488; F:GO:0051213	F:binding; F:dioxygenase activity
TRUE	TRINITY_DN14396_c0_g1_i1	general transcription factor II-I repeat domain-containing 2B	286	3	7.77E-32	83.67
TRUE	TRINITY_DN14314_c0_g1_i1	---NA---	285
TRUE	TRINITY_DN14333_c0_g1_i1	---NA---	320
TRUE	TRINITY_DN14391_c0_g1_i1	---NA---	1385
TRUE	TRINITY_DN14360_c0_g1_i1	---NA---	308
TRUE	TRINITY_DN14382_c0_g1_i1	---NA---	553
TRUE	TRINITY_DN14382_c0_g2_i1	---NA---	421
TRUE	TRINITY_DN14364_c0_g2_i1	---NA---	334
TRUE	TRINITY_DN14327_c0_g1_i1	---NA---	317
TRUE	TRINITY_DN14323_c0_g1_i1	glutathione S-transferase omega-1-like isoform X1	1767	3	8.48E-83	65	3	F:GO:0004364; C:GO:0005737; P:GO:0008152	F:glutathione transferase activity; C:cytoplasm; P:metabolic process
TRUE	TRINITY_DN14323_c0_g1_i2	glutathione S-transferase omega-1	1731	3	7.77E-79	65.67	4	F:GO:0004364; C:GO:0005737; P:GO:0008152; F:GO:0016740	F:glutathione transferase activity; C:cytoplasm; P:metabolic process; F:transferase activity
TRUE	TRINITY_DN14399_c0_g1_i1	---NA---	367
TRUE	TRINITY_DN14305_c0_g1_i1	---NA---	374
TRUE	TRINITY_DN14374_c0_g1_i1	---NA---	250
TRUE	TRINITY_DN14356_c0_g1_i1	---NA---	301
TRUE	TRINITY_DN14343_c0_g1_i1	endophilin-A3-like isoform X3	1691	3	1.18E-175	76	2	C:GO:0005737; P:GO:0006897	C:cytoplasm; P:endocytosis
TRUE	TRINITY_DN14387_c0_g1_i1	---NA---	534
TRUE	TRINITY_DN14387_c0_g2_i1	---NA---	268
TRUE	TRINITY_DN14358_c0_g1_i1	---NA---	351
TRUE	TRINITY_DN38306_c0_g1_i1	---NA---	255
TRUE	TRINITY_DN38301_c0_g1_i1	---NA---	535
TRUE	TRINITY_DN38303_c0_g1_i1	---NA---	332
TRUE	TRINITY_DN38359_c0_g1_i1	serine threonine- phosphatase mitochondrial isoform X2	254	3	2.24E-08	63	1	F:GO:0016787	F:hydrolase activity
TRUE	TRINITY_DN38308_c0_g1_i1	---NA---	392
TRUE	TRINITY_DN38316_c0_g1_i1	---NA---	279
TRUE	TRINITY_DN38342_c0_g1_i1	---NA---	257
TRUE	TRINITY_DN38320_c0_g1_i1	---NA---	268
TRUE	TRINITY_DN38350_c0_g1_i1	---NA---	280
TRUE	TRINITY_DN38347_c0_g1_i1	---NA---	309
TRUE	TRINITY_DN38379_c0_g1_i1	---NA---	383
TRUE	TRINITY_DN38304_c0_g1_i1	---NA---	299
TRUE	TRINITY_DN38343_c0_g1_i1	---NA---	363
TRUE	TRINITY_DN38368_c0_g1_i1	---NA---	250
TRUE	TRINITY_DN38353_c0_g1_i1	regulator of chromosome condensation isoform X1	369	3	1.22E-20	60.33
TRUE	TRINITY_DN38373_c0_g1_i1	---NA---	310
TRUE	TRINITY_DN38393_c0_g1_i1	---NA---	347
TRUE	TRINITY_DN38325_c0_g1_i1	double zinc ribbon and ankyrin repeat-containing 1-like	264	3	2.72E-12	80
TRUE	TRINITY_DN38329_c0_g1_i1	---NA---	302
TRUE	TRINITY_DN38318_c0_g1_i1	---NA---	281
TRUE	TRINITY_DN38382_c0_g1_i1	---NA---	256
TRUE	TRINITY_DN38356_c0_g1_i1	---NA---	274
TRUE	TRINITY_DN38326_c0_g1_i1	---NA---	289
TRUE	TRINITY_DN38332_c0_g1_i1	---NA---	254
TRUE	TRINITY_DN38330_c0_g1_i1	---NA---	378
TRUE	TRINITY_DN38310_c0_g1_i1	---NA---	324
TRUE	TRINITY_DN38319_c0_g1_i1	---NA---	330
TRUE	TRINITY_DN38315_c0_g1_i1	---NA---	307
TRUE	TRINITY_DN38344_c0_g1_i1	---NA---	302
TRUE	TRINITY_DN38380_c0_g1_i1	---NA---	360
TRUE	TRINITY_DN38366_c0_g1_i1	---NA---	439
TRUE	TRINITY_DN38357_c0_g1_i1	---NA---	327
TRUE	TRINITY_DN38349_c0_g1_i1	---NA---	333
TRUE	TRINITY_DN38362_c0_g1_i1	---NA---	261
TRUE	TRINITY_DN38396_c0_g1_i1	NADH-ubiquinone oxidoreductase 304 kDa subunit precursor	640	3	8.72E-115	96.67
TRUE	TRINITY_DN38370_c0_g1_i1	---NA---	435
TRUE	TRINITY_DN38389_c0_g1_i1	---NA---	284
TRUE	TRINITY_DN31102_c0_g1_i1	---NA---	310
TRUE	TRINITY_DN31102_c0_g2_i1	la-related CG11505 isoform X3	4244	3	1.99E-65	80
TRUE	TRINITY_DN31102_c0_g2_i2	la-related CG11505 isoform X3	4150	3	1.78E-65	80
TRUE	TRINITY_DN31127_c1_g1_i1	---NA---	285
TRUE	TRINITY_DN31169_c0_g1_i1	splicing factor 1-like	1855	3	2.27E-86	85.67
TRUE	TRINITY_DN31169_c0_g1_i2	splicing factor 1-like	1698	3	5.04E-142	84
TRUE	TRINITY_DN31169_c0_g1_i3	splicing factor 1-like isoform X1	1655	3	3.26E-107	86.33
TRUE	TRINITY_DN31169_c0_g1_i4	splicing factor 1-like isoform X1	2137	3	3.44E-137	84
TRUE	TRINITY_DN31169_c0_g1_i5	polyhomeotic 1 isoform X1	1914	3	7.18E-72	84.33
TRUE	TRINITY_DN31122_c1_g1_i1	---NA---	653
TRUE	TRINITY_DN31196_c0_g1_i1	mediator of RNA polymerase II transcription subunit 16-like	3148	3	1.95E-63	44.67
TRUE	TRINITY_DN31196_c0_g1_i2	mediator of RNA polymerase II transcription subunit 16-like	2865	3	7.77E-62	46.33
TRUE	TRINITY_DN31196_c0_g1_i3	mediator of RNA polymerase II transcription subunit 16-like	2989	3	6.64E-72	46
TRUE	TRINITY_DN31196_c0_g1_i4	---NA---	454
TRUE	TRINITY_DN31183_c0_g1_i1	tryptase alpha beta-1-like	2171	3	5.45E-96	62	1	F:GO:0008233	F:peptidase activity
TRUE	TRINITY_DN31183_c0_g2_i1	---NA---	370
TRUE	TRINITY_DN31183_c0_g1_i2	tryptase alpha beta-1-like	2219	3	7.85E-96	62	1	F:GO:0008233	F:peptidase activity
TRUE	TRINITY_DN31168_c0_g1_i1	---NA---	2025
TRUE	TRINITY_DN31168_c0_g1_i2	---NA---	2696
TRUE	TRINITY_DN31168_c0_g1_i3	---NA---	1947
TRUE	TRINITY_DN31168_c0_g1_i4	---NA---	2018
TRUE	TRINITY_DN31152_c0_g1_i1	---NA---	276
TRUE	TRINITY_DN31152_c1_g1_i1	apterous isoform X1	1721	3	9.52E-73	55	6	F:GO:0003677; C:GO:0005634; P:GO:0006355; F:GO:0008270; F:GO:0043565; F:GO:0046872	F:DNA binding; C:nucleus; P:regulation of transcription, DNA-templated; F:zinc ion binding; F:sequence-specific DNA binding; F:metal ion binding
TRUE	TRINITY_DN31101_c0_g1_i1	---NA---	446
TRUE	TRINITY_DN31101_c0_g1_i2	---NA---	1012
TRUE	TRINITY_DN31101_c0_g1_i3	---NA---	532
TRUE	TRINITY_DN31101_c0_g1_i4	---NA---	1167
TRUE	TRINITY_DN31101_c0_g1_i5	---NA---	1081
TRUE	TRINITY_DN31101_c0_g1_i6	---NA---	1001
TRUE	TRINITY_DN31123_c0_g1_i1	hypothetical protein HELRODRAFT_190627	3134	1	1.36E-160	68	2	C:GO:0016020; C:GO:0016021	C:membrane; C:integral component of membrane
TRUE	TRINITY_DN31136_c0_g1_i1	ATP-binding cassette sub-family D member 3	2118	3	0	84	8	F:GO:0005324; F:GO:0005524; C:GO:0005777; P:GO:0015910; C:GO:0016021; F:GO:0042626; F:GO:0042803; P:GO:0055085	F:long-chain fatty acid transporter activity; F:ATP binding; C:peroxisome; P:peroxisomal long-chain fatty acid import; C:integral component of membrane; F:ATPase activity, coupled to transmembrane movement of substances; F:protein homodimerization activity; P:transmembrane transport	EC:3.6.1.3; EC:3.6.3.47; EC:3.6.1.15	Adenosinetriphosphatase; Fatty-acyl-CoA-transporting ATPase; Nucleoside-triphosphate phosphatase
TRUE	TRINITY_DN31136_c0_g1_i2	ATP-binding cassette sub-family D member 3	2413	3	0	80.67	8	F:GO:0005324; F:GO:0005524; C:GO:0005777; P:GO:0015910; C:GO:0016021; F:GO:0042626; F:GO:0042803; P:GO:0055085	F:long-chain fatty acid transporter activity; F:ATP binding; C:peroxisome; P:peroxisomal long-chain fatty acid import; C:integral component of membrane; F:ATPase activity, coupled to transmembrane movement of substances; F:protein homodimerization activity; P:transmembrane transport	EC:3.6.1.3; EC:3.6.3.47; EC:3.6.1.15	Adenosinetriphosphatase; Fatty-acyl-CoA-transporting ATPase; Nucleoside-triphosphate phosphatase
TRUE	TRINITY_DN31136_c0_g1_i3	ATP-binding cassette sub-family D member 3-like	2655	3	0	85.67	8	F:GO:0005324; F:GO:0005524; C:GO:0005777; P:GO:0015910; C:GO:0016021; F:GO:0042626; F:GO:0042803; P:GO:0055085	F:long-chain fatty acid transporter activity; F:ATP binding; C:peroxisome; P:peroxisomal long-chain fatty acid import; C:integral component of membrane; F:ATPase activity, coupled to transmembrane movement of substances; F:protein homodimerization activity; P:transmembrane transport	EC:3.6.1.3; EC:3.6.3.47; EC:3.6.1.15	Adenosinetriphosphatase; Fatty-acyl-CoA-transporting ATPase; Nucleoside-triphosphate phosphatase
TRUE	TRINITY_DN31136_c0_g2_i1	---NA---	279
TRUE	TRINITY_DN31110_c0_g1_i2	---NA---	644
TRUE	TRINITY_DN31187_c0_g1_i1	peptidyl-glycine alpha-amidating monooxygenase-like isoform X2	4272	3	0	58.33	1	F:GO:0003824	F:catalytic activity
TRUE	TRINITY_DN31117_c0_g1_i1	flocculation FLO11-like	3035	3	5.62E-32	50.67
TRUE	TRINITY_DN31117_c0_g1_i2	flocculation FLO11-like	3150	2	1.07E-23	62
TRUE	TRINITY_DN31117_c0_g1_i3	flocculation FLO11-like	3332	3	9.51E-25	51
TRUE	TRINITY_DN31117_c0_g1_i4	flocculation FLO11-like	2863	3	9.64E-24	56
TRUE	TRINITY_DN31117_c0_g1_i5	flocculation FLO11-like	3117	3	6.01E-32	50.67
TRUE	TRINITY_DN31117_c0_g1_i6	flocculation FLO11-like	3045	3	7.95E-25	51
TRUE	TRINITY_DN31117_c0_g1_i7	flocculation FLO11-like	2748	3	4.25E-32	50.67
TRUE	TRINITY_DN31114_c0_g1_i1	---NA---	2941
TRUE	TRINITY_DN31133_c0_g1_i1	hypothetical protein HELRODRAFT_175147	3858	3	2.40E-22	64.67	3	C:GO:0016020; C:GO:0016021; F:GO:0030246	C:membrane; C:integral component of membrane; F:carbohydrate binding
TRUE	TRINITY_DN31133_c0_g1_i2	hypothetical protein HELRODRAFT_160284	2104	3	1.34E-10	51	3	C:GO:0016020; C:GO:0016021; F:GO:0030246	C:membrane; C:integral component of membrane; F:carbohydrate binding
TRUE	TRINITY_DN31133_c0_g2_i1	---NA---	287
TRUE	TRINITY_DN31133_c0_g3_i1	---NA---	462
TRUE	TRINITY_DN31124_c0_g1_i1	zinc finger CCHC domain-containing 9-like	877	3	1.14E-40	71	1	F:GO:0046872	F:metal ion binding
TRUE	TRINITY_DN31179_c0_g1_i1	---NA---	559
TRUE	TRINITY_DN31165_c0_g1_i1	proline dehydrogenase mitochondrial-like isoform X4	1496	3	0	82.33	3	F:GO:0004657; P:GO:0006562; P:GO:0055114	F:proline dehydrogenase activity; P:proline catabolic process; P:oxidation-reduction process	EC:1.5.99.8	Acting on the CH-NH group of donors
TRUE	TRINITY_DN31165_c0_g1_i2	proline dehydrogenase mitochondrial-like	2564	3	0	76.67	3	F:GO:0004657; P:GO:0006562; P:GO:0055114	F:proline dehydrogenase activity; P:proline catabolic process; P:oxidation-reduction process	EC:1.5.99.8	Acting on the CH-NH group of donors
TRUE	TRINITY_DN31165_c0_g1_i3	proline dehydrogenase mitochondrial-like isoform X3	2355	3	0	79	3	F:GO:0004657; P:GO:0006562; P:GO:0055114	F:proline dehydrogenase activity; P:proline catabolic process; P:oxidation-reduction process	EC:1.5.99.8	Acting on the CH-NH group of donors
TRUE	TRINITY_DN31100_c0_g2_i1	transmembrane emp24 domain-containing 1-like	2166	3	2.20E-31	56
TRUE	TRINITY_DN31100_c0_g2_i2	transmembrane emp24 domain-containing 1-like	2232	3	2.52E-31	56
TRUE	TRINITY_DN31100_c0_g2_i3	transmembrane emp24 domain-containing 5-like	2469	3	8.44E-24	58.33
TRUE	TRINITY_DN31194_c0_g1_i1	Bardet-Biedl syndrome 1 -like	1724	3	1.90E-169	65	1	C:GO:0034464	C:BBSome
TRUE	TRINITY_DN31194_c1_g1_i1	hypothetical protein HELRODRAFT_174423	327	1	5.15E-10	75
TRUE	TRINITY_DN31194_c1_g2_i1	glutamate-rich 3-like	557	3	1.90E-19	67
TRUE	TRINITY_DN31194_c1_g3_i1	glutamate-rich 3 isoform X3	938	3	2.71E-16	68
TRUE	TRINITY_DN31194_c1_g4_i1	---NA---	508
TRUE	TRINITY_DN31194_c1_g3_i2	microtubule-associated futsch-like	360	3	3.47E-14	68
TRUE	TRINITY_DN31125_c0_g1_i1	leucine-rich immunoglobulin-like domain and transmembrane domain-containing 3 isoform X3	2311	3	1.73E-17	56	2	C:GO:0016020; C:GO:0016021	C:membrane; C:integral component of membrane
TRUE	TRINITY_DN31125_c0_g1_i2	leucine-rich immunoglobulin-like domain and transmembrane domain-containing 3 isoform X3	2123	3	2.66E-18	56	2	C:GO:0016020; C:GO:0016021	C:membrane; C:integral component of membrane
TRUE	TRINITY_DN31125_c0_g1_i3	leucine-rich immunoglobulin-like domain and transmembrane domain-containing 3 isoform X3	2299	3	2.86E-18	56	2	C:GO:0016020; C:GO:0016021	C:membrane; C:integral component of membrane
TRUE	TRINITY_DN31125_c0_g1_i4	hypothetical protein HELRODRAFT_182722	1246	1	2.18E-07	66	2	C:GO:0016020; C:GO:0016021	C:membrane; C:integral component of membrane
TRUE	TRINITY_DN31125_c0_g1_i5	leucine-rich immunoglobulin-like domain and transmembrane domain-containing 3 isoform X3	2487	3	2.02E-17	56	2	C:GO:0016020; C:GO:0016021	C:membrane; C:integral component of membrane
TRUE	TRINITY_DN31131_c0_g1_i1	hypothetical protein HELRODRAFT_180676	5250	3	0	60.33	1	C:GO:0016020	C:membrane
TRUE	TRINITY_DN31131_c0_g2_i1	---NA---	405
TRUE	TRINITY_DN31131_c0_g1_i2	---NA---	456
TRUE	TRINITY_DN31131_c0_g1_i4	---NA---	334
TRUE	TRINITY_DN31131_c0_g1_i5	hypothetical protein HELRODRAFT_180676	5113	3	0	60.33	1	C:GO:0016020	C:membrane
TRUE	TRINITY_DN31144_c0_g1_i1	crossbronx homolog	1646	3	5.73E-36	56.33	4	C:GO:0005737; P:GO:0016567; F:GO:0031625; F:GO:0061630	C:cytoplasm; P:protein ubiquitination; F:ubiquitin protein ligase binding; F:ubiquitin protein ligase activity
TRUE	TRINITY_DN31144_c0_g1_i2	crossbronx homolog	2379	3	3.72E-35	56.33	4	C:GO:0005737; P:GO:0016567; F:GO:0031625; F:GO:0061630	C:cytoplasm; P:protein ubiquitination; F:ubiquitin protein ligase binding; F:ubiquitin protein ligase activity
TRUE	TRINITY_DN31144_c0_g1_i4	crossbronx homolog	1437	3	3.31E-36	56.33	4	C:GO:0005737; P:GO:0016567; F:GO:0031625; F:GO:0061630	C:cytoplasm; P:protein ubiquitination; F:ubiquitin protein ligase binding; F:ubiquitin protein ligase activity
TRUE	TRINITY_DN31151_c0_g1_i1	ras-related Rab-39B-like	2062	3	1.69E-115	84	3	F:GO:0005525; C:GO:0005622; P:GO:0007264	F:GTP binding; C:intracellular; P:small GTPase mediated signal transduction
TRUE	TRINITY_DN31151_c0_g2_i1	probable peptide chain release factor C12orf65 mitochondrial	935	3	3.11E-34	75.33	2	F:GO:0003747; P:GO:0006415	F:translation release factor activity; P:translational termination
TRUE	TRINITY_DN31151_c0_g2_i2	probable peptide chain release factor C12orf65 mitochondrial	739	3	1.46E-14	68	2	F:GO:0003747; P:GO:0006415	F:translation release factor activity; P:translational termination
TRUE	TRINITY_DN31118_c0_g1_i1	kynurenine alpha-aminoadipate mitochondrial isoform X2	1425	3	7.01E-102	65.33
TRUE	TRINITY_DN31118_c0_g1_i2	kynurenine alpha-aminoadipate mitochondrial	1993	3	9.46E-89	74.67	3	F:GO:0003824; P:GO:0009058; F:GO:0030170	F:catalytic activity; P:biosynthetic process; F:pyridoxal phosphate binding
TRUE	TRINITY_DN31118_c0_g1_i3	kynurenine alpha-aminoadipate mitochondrial isoform X2	1555	3	1.11E-132	75.33	3	F:GO:0003824; P:GO:0009058; F:GO:0030170	F:catalytic activity; P:biosynthetic process; F:pyridoxal phosphate binding
TRUE	TRINITY_DN31118_c0_g1_i4	kynurenine alpha-aminoadipate mitochondrial	1490	3	2.58E-96	73.67	4	F:GO:0005488; F:GO:0008483; P:GO:0043648; P:GO:0070189	F:binding; F:transaminase activity; P:dicarboxylic acid metabolic process; P:kynurenine metabolic process
TRUE	TRINITY_DN31118_c0_g1_i5	kynurenine alpha-aminoadipate mitochondrial isoform X1	1346	3	5.18E-98	69.67	2	F:GO:0003824; P:GO:1901605	F:catalytic activity; P:alpha-amino acid metabolic process
TRUE	TRINITY_DN31118_c0_g1_i6	kynurenine alpha-aminoadipate mitochondrial isoform X2	1490	3	1.99E-142	68
TRUE	TRINITY_DN31118_c0_g1_i7	kynurenine alpha-aminoadipate mitochondrial isoform X1	1493	3	1.60E-97	65.67
TRUE	TRINITY_DN31118_c0_g1_i8	kynurenine alpha-aminoadipate mitochondrial isoform X1	1996	3	1.64E-95	65.67
TRUE	TRINITY_DN31118_c0_g1_i9	kynurenine alpha-aminoadipate mitochondrial isoform X2	1411	3	5.95E-138	72.67
TRUE	TRINITY_DN31118_c0_g1_i10	kynurenine alpha-aminoadipate mitochondrial isoform X1	1928	3	9.17E-96	65.67
TRUE	TRINITY_DN31157_c0_g2_i1	---NA---	840
TRUE	TRINITY_DN31186_c0_g1_i1	---NA---	264
TRUE	TRINITY_DN31111_c0_g1_i2	T-box transcription factor TBX3 isoform X2	2715	3	1.42E-127	72	26	F:GO:0001102; P:GO:0001568; P:GO:0001701; P:GO:0001947; P:GO:0003151; P:GO:0003167; F:GO:0003677; F:GO:0003700; C:GO:0005634; C:GO:0005667; P:GO:0007569; P:GO:0010159; P:GO:0019827; P:GO:0021761; P:GO:0030857; P:GO:0035116; P:GO:0042733; P:GO:0045892; P:GO:0045893; P:GO:0060021; P:GO:0060412; P:GO:0060444; P:GO:0060596; P:GO:0060923; P:GO:0060931; P:GO:2000648	F:RNA polymerase II activating transcription factor binding; P:blood vessel development; P:in utero embryonic development; P:heart looping; P:outflow tract morphogenesis; P:atrioventricular bundle cell differentiation; F:DNA binding; F:DNA binding transcription factor activity; C:nucleus; C:transcription factor complex; P:cell aging; P:specification of animal organ position; P:stem cell populatio…
TRUE	TRINITY_DN31193_c0_g1_i1	cell division cycle-associated 7-like	1279	3	7.74E-95	59.67
TRUE	TRINITY_DN31193_c0_g1_i2	cell division cycle-associated 7-like	1435	3	1.83E-86	62
TRUE	TRINITY_DN31193_c0_g1_i3	cell division cycle-associated 7-like	1362	3	9.05E-87	62
TRUE	TRINITY_DN31192_c0_g1_i1	AKT-interacting -like	1422	3	9.10E-44	69	3	C:GO:0005737; F:GO:0031625; F:GO:0061630	C:cytoplasm; F:ubiquitin protein ligase binding; F:ubiquitin protein ligase activity
TRUE	TRINITY_DN31192_c0_g1_i2	AKT-interacting -like	1492	3	4.19E-48	61.67
TRUE	TRINITY_DN31192_c0_g1_i3	AKT-interacting -like	1104	3	6.76E-38	58.67	4	C:GO:0005737; P:GO:0016567; F:GO:0031625; F:GO:0061630	C:cytoplasm; P:protein ubiquitination; F:ubiquitin protein ligase binding; F:ubiquitin protein ligase activity
TRUE	TRINITY_DN31192_c0_g1_i4	AKT-interacting -like	1722	3	5.84E-46	65
TRUE	TRINITY_DN31192_c0_g1_i5	AKT-interacting -like	1588	3	5.28E-45	62.67
TRUE	TRINITY_DN31192_c0_g1_i6	AKT-interacting -like	1667	3	7.84E-48	63
TRUE	TRINITY_DN31192_c0_g1_i7	AKT-interacting -like	1618	3	2.63E-43	65	4	C:GO:0005737; P:GO:0016567; F:GO:0031625; F:GO:0061630	C:cytoplasm; P:protein ubiquitination; F:ubiquitin protein ligase binding; F:ubiquitin protein ligase activity
TRUE	TRINITY_DN31192_c0_g1_i8	AKT-interacting -like	1388	3	3.03E-45	62.67
TRUE	TRINITY_DN31192_c0_g1_i9	AKT-interacting -like	1318	3	3.14E-41	69	3	C:GO:0005737; F:GO:0031625; F:GO:0061630	C:cytoplasm; F:ubiquitin protein ligase binding; F:ubiquitin protein ligase activity
TRUE	TRINITY_DN31112_c0_g1_i1	hemK methyltransferase family member 1-like	365	1	8.36E-04	64
TRUE	TRINITY_DN31146_c0_g1_i1	phosphatase 1 regulatory subunit 36-like	579	3	8.05E-12	45.67
TRUE	TRINITY_DN31146_c0_g1_i3	phosphatase 1 regulatory subunit 36 isoform X2	722	3	1.24E-29	58.33	2	P:GO:0010923; F:GO:0019902	P:negative regulation of phosphatase activity; F:phosphatase binding
TRUE	TRINITY_DN31158_c0_g1_i1	hypothetical protein HELRODRAFT_158756	1242	1	8.08E-13	54	2	C:GO:0016020; C:GO:0016021	C:membrane; C:integral component of membrane
TRUE	TRINITY_DN31158_c0_g1_i2	hypothetical protein HELRODRAFT_158756	1332	1	1.02E-12	54	2	C:GO:0016020; C:GO:0016021	C:membrane; C:integral component of membrane
TRUE	TRINITY_DN31158_c0_g2_i1	WD repeat-containing protein 54	806	20	5.74E-40	55.2	3	F:GO:0003674; C:GO:0005575; P:GO:0008150	F:molecular_function; C:cellular_component; P:biological_process
TRUE	TRINITY_DN31158_c0_g2_i2	WD repeat-containing protein 54	1221	20	6.32E-58	56.35	5	F:GO:0003674; C:GO:0005575; P:GO:0008150; C:GO:0016020; C:GO:0016021	F:molecular_function; C:cellular_component; P:biological_process; C:membrane; C:integral component of membrane
TRUE	TRINITY_DN31158_c0_g1_i3	WD repeat-containing protein 54 isoform X1	1132	20	1.36E-11	62.6	1	C:GO:0016021	C:integral component of membrane
TRUE	TRINITY_DN31158_c0_g1_i4	WD repeat-containing protein 54 isoform X1	1222	20	1.53E-11	62.6	1	C:GO:0016021	C:integral component of membrane
TRUE	TRINITY_DN31158_c0_g2_i3	WD repeat-containing protein 54	1265	20	9.45E-58	56.35	5	F:GO:0003674; C:GO:0005575; P:GO:0008150; C:GO:0016020; C:GO:0016021	F:molecular_function; C:cellular_component; P:biological_process; C:membrane; C:integral component of membrane
TRUE	TRINITY_DN31162_c0_g1_i1	---NA---	341
TRUE	TRINITY_DN31162_c0_g2_i2	ADP-ribosylation factor-like protein 2	1517	20	1.48E-111	93.9	21	F:GO:0003924; F:GO:0005095; F:GO:0005515; F:GO:0005525; C:GO:0005634; C:GO:0005758; C:GO:0005759; C:GO:0005813; C:GO:0005829; P:GO:0007021; P:GO:0007049; P:GO:0007264; P:GO:0010811; C:GO:0016328; F:GO:0019003; P:GO:0031116; P:GO:0034260; P:GO:0050796; P:GO:0051457; C:GO:0070062; P:GO:0070830	F:GTPase activity; F:GTPase inhibitor activity; F:protein binding; F:GTP binding; C:nucleus; C:mitochondrial intermembrane space; C:mitochondrial matrix; C:centrosome; C:cytosol; P:tubulin complex assembly; P:cell cycle; P:small GTPase mediated signal transduction; P:positive regulation of cell-substrate adhesion; C:lateral plasma membrane; F:GDP binding; P:positive regulation of microtubule poly…	EC:3.6.1.15	Nucleoside-triphosphate phosphatase
TRUE	TRINITY_DN31162_c0_g2_i3	ADP-ribosylation factor-like protein 2	1970	20	1.32E-109	93.9	21	F:GO:0003924; F:GO:0005095; F:GO:0005515; F:GO:0005525; C:GO:0005634; C:GO:0005758; C:GO:0005759; C:GO:0005813; C:GO:0005829; P:GO:0007021; P:GO:0007049; P:GO:0007264; P:GO:0010811; C:GO:0016328; F:GO:0019003; P:GO:0031116; P:GO:0034260; P:GO:0050796; P:GO:0051457; C:GO:0070062; P:GO:0070830	F:GTPase activity; F:GTPase inhibitor activity; F:protein binding; F:GTP binding; C:nucleus; C:mitochondrial intermembrane space; C:mitochondrial matrix; C:centrosome; C:cytosol; P:tubulin complex assembly; P:cell cycle; P:small GTPase mediated signal transduction; P:positive regulation of cell-substrate adhesion; C:lateral plasma membrane; F:GDP binding; P:positive regulation of microtubule poly…	EC:3.6.1.15	Nucleoside-triphosphate phosphatase
TRUE	TRINITY_DN31162_c0_g2_i4	ADP-ribosylation factor-like protein 2	1594	20	3.35E-111	93.9	21	F:GO:0003924; F:GO:0005095; F:GO:0005515; F:GO:0005525; C:GO:0005634; C:GO:0005758; C:GO:0005759; C:GO:0005813; C:GO:0005829; P:GO:0007021; P:GO:0007049; P:GO:0007264; P:GO:0010811; C:GO:0016328; F:GO:0019003; P:GO:0031116; P:GO:0034260; P:GO:0050796; P:GO:0051457; C:GO:0070062; P:GO:0070830	F:GTPase activity; F:GTPase inhibitor activity; F:protein binding; F:GTP binding; C:nucleus; C:mitochondrial intermembrane space; C:mitochondrial matrix; C:centrosome; C:cytosol; P:tubulin complex assembly; P:cell cycle; P:small GTPase mediated signal transduction; P:positive regulation of cell-substrate adhesion; C:lateral plasma membrane; F:GDP binding; P:positive regulation of microtubule poly…	EC:3.6.1.15	Nucleoside-triphosphate phosphatase
TRUE	TRINITY_DN31115_c0_g1_i1	signal peptidase complex subunit 1-like	393	20	1.16E-37	75.1	5	C:GO:0005787; P:GO:0006465; F:GO:0008233; C:GO:0030176; P:GO:0045047	C:signal peptidase complex; P:signal peptide processing; F:peptidase activity; C:integral component of endoplasmic reticulum membrane; P:protein targeting to ER
TRUE	TRINITY_DN31115_c0_g2_i1	---NA---	277
TRUE	TRINITY_DN31115_c0_g2_i2	signal peptidase complex subunit 1-like	325	2	2.50E-04	95
TRUE	TRINITY_DN31115_c0_g2_i3	signal peptidase complex subunit 1-like	391	3	2.68E-04	96.67
TRUE	TRINITY_DN31185_c0_g1_i1	methyltransferase-like protein 23	809	20	1.67E-34	60.7
TRUE	TRINITY_DN31185_c0_g1_i2	methyltransferase-like protein 23 isoform X1	1163	20	3.64E-56	64.6
TRUE	TRINITY_DN31185_c0_g1_i3	methyltransferase-like protein 23	1670	20	3.25E-32	60.3
TRUE	TRINITY_DN31185_c0_g1_i4	methyltransferase-like protein 23	1849	20	5.32E-32	60.3
TRUE	TRINITY_DN31185_c0_g1_i5	methyltransferase-like protein 23 isoform X1	1239	20	7.38E-42	66.45
TRUE	TRINITY_DN31185_c0_g1_i6	methyltransferase-like protein 23	1207	20	5.37E-56	64.35
TRUE	TRINITY_DN31185_c0_g1_i7	methyltransferase-like protein 23 isoform X1	1342	20	1.80E-55	64.3
TRUE	TRINITY_DN31189_c0_g1_i1	RNA polymerase II elongation factor Ell isoform X1	1808	20	2.76E-13	53.65	4	P:GO:0010467; P:GO:0034645; P:GO:0044238; P:GO:0044271	P:gene expression; P:cellular macromolecule biosynthetic process; P:primary metabolic process; P:cellular nitrogen compound biosynthetic process
TRUE	TRINITY_DN31189_c0_g1_i2	RNA polymerase II elongation factor Ell isoform X1	1924	20	8.49E-08	51.9	4	F:GO:0003746; P:GO:0006368; P:GO:0006414; C:GO:0008023	F:translation elongation factor activity; P:transcription elongation from RNA polymerase II promoter; P:translational elongation; C:transcription elongation factor complex
TRUE	TRINITY_DN31189_c0_g1_i3	RNA polymerase II elongation factor Ell isoform X1	991	20	7.42E-09	51.9	4	F:GO:0003746; P:GO:0006368; P:GO:0006414; C:GO:0008023	F:translation elongation factor activity; P:transcription elongation from RNA polymerase II promoter; P:translational elongation; C:transcription elongation factor complex
TRUE	TRINITY_DN31189_c0_g1_i4	RNA polymerase II elongation factor Ell	1121	20	2.96E-07	52	4	F:GO:0003746; P:GO:0006368; P:GO:0006414; C:GO:0008023	F:translation elongation factor activity; P:transcription elongation from RNA polymerase II promoter; P:translational elongation; C:transcription elongation factor complex
TRUE	TRINITY_DN31189_c0_g1_i5	---NA---	590
TRUE	TRINITY_DN31189_c0_g1_i6	RNA polymerase II elongation factor Ell isoform X1	1747	20	1.21E-13	53.35	4	P:GO:0010467; P:GO:0034645; P:GO:0044238; P:GO:0044271	P:gene expression; P:cellular macromolecule biosynthetic process; P:primary metabolic process; P:cellular nitrogen compound biosynthetic process
TRUE	TRINITY_DN31189_c0_g1_i7	RNA polymerase II elongation factor Ell isoform X1	1856	20	2.69E-08	51.95	4	F:GO:0003746; P:GO:0006368; P:GO:0006414; C:GO:0008023	F:translation elongation factor activity; P:transcription elongation from RNA polymerase II promoter; P:translational elongation; C:transcription elongation factor complex
TRUE	TRINITY_DN31170_c0_g1_i1	hypothetical protein HMPREF1541_07831	1503	1	2.69E-04	45
TRUE	TRINITY_DN31170_c0_g1_i3	predicted protein	1597	20	3.20E-08	52.9	9	F:GO:0005201; F:GO:0005509; C:GO:0005576; C:GO:0005578; P:GO:0006030; P:GO:0007160; F:GO:0008061; C:GO:0016020; C:GO:0016021	F:extracellular matrix structural constituent; F:calcium ion binding; C:extracellular region; C:proteinaceous extracellular matrix; P:chitin metabolic process; P:cell-matrix adhesion; F:chitin binding; C:membrane; C:integral component of membrane
TRUE	TRINITY_DN31170_c0_g1_i4	predicted protein	1617	20	2.12E-08	53.65	9	F:GO:0005201; F:GO:0005509; C:GO:0005576; C:GO:0005578; P:GO:0006030; P:GO:0007160; F:GO:0008061; C:GO:0016020; C:GO:0016021	F:extracellular matrix structural constituent; F:calcium ion binding; C:extracellular region; C:proteinaceous extracellular matrix; P:chitin metabolic process; P:cell-matrix adhesion; F:chitin binding; C:membrane; C:integral component of membrane
TRUE	TRINITY_DN31170_c0_g1_i5	predicted protein	1418	20	2.42E-08	52.35	9	F:GO:0005201; F:GO:0005509; C:GO:0005576; C:GO:0005578; P:GO:0006030; P:GO:0007160; F:GO:0008061; C:GO:0016020; C:GO:0016021	F:extracellular matrix structural constituent; F:calcium ion binding; C:extracellular region; C:proteinaceous extracellular matrix; P:chitin metabolic process; P:cell-matrix adhesion; F:chitin binding; C:membrane; C:integral component of membrane
TRUE	TRINITY_DN31170_c0_g1_i7	---NA---	1682
TRUE	TRINITY_DN31170_c0_g1_i8	predicted protein	1796	20	2.62E-08	53.65	9	F:GO:0005201; F:GO:0005509; C:GO:0005576; C:GO:0005578; P:GO:0006030; P:GO:0007160; F:GO:0008061; C:GO:0016020; C:GO:0016021	F:extracellular matrix structural constituent; F:calcium ion binding; C:extracellular region; C:proteinaceous extracellular matrix; P:chitin metabolic process; P:cell-matrix adhesion; F:chitin binding; C:membrane; C:integral component of membrane
TRUE	TRINITY_DN31170_c0_g1_i9	predicted protein	915	20	9.75E-09	52.7	9	F:GO:0005201; F:GO:0005509; C:GO:0005576; C:GO:0005578; P:GO:0006030; P:GO:0007160; F:GO:0008061; C:GO:0016020; C:GO:0016021	F:extracellular matrix structural constituent; F:calcium ion binding; C:extracellular region; C:proteinaceous extracellular matrix; P:chitin metabolic process; P:cell-matrix adhesion; F:chitin binding; C:membrane; C:integral component of membrane
TRUE	TRINITY_DN31108_c0_g1_i1	---NA---	271
TRUE	TRINITY_DN31108_c0_g2_i1	---NA---	337
TRUE	TRINITY_DN31182_c0_g2_i1	---NA---	568
TRUE	TRINITY_DN31182_c0_g3_i1	---NA---	423
TRUE	TRINITY_DN31182_c0_g4_i1	far upstream element-binding protein 2-like isoform X2	3168	20	1.45E-172	60.85	1	F:GO:0003676	F:nucleic acid binding
TRUE	TRINITY_DN31182_c0_g4_i2	far upstream element-binding protein 2-like isoform X2	2350	20	4.75E-176	60.85	1	F:GO:0003676	F:nucleic acid binding
TRUE	TRINITY_DN31190_c0_g1_i1	nicalin isoform X1	2235	20	0	71.8	2	C:GO:0005789; P:GO:0009966	C:endoplasmic reticulum membrane; P:regulation of signal transduction
TRUE	TRINITY_DN31163_c0_g1_i1	tRNA (guanine(37)-N1)-methyltransferase	1952	20	1.39E-114	55.75	2	F:GO:0016740; C:GO:0044424	F:transferase activity; C:intracellular part
TRUE	TRINITY_DN31163_c0_g1_i2	tRNA (guanine(37)-N1)-methyltransferase	1928	20	8.32E-115	55.75	2	F:GO:0016740; C:GO:0044424	F:transferase activity; C:intracellular part
TRUE	TRINITY_DN31163_c0_g1_i3	tRNA (guanine(37)-N1)-methyltransferase	2623	20	1.25E-85	64.05	4	C:GO:0005737; P:GO:0008152; F:GO:0008168; C:GO:0043231	C:cytoplasm; P:metabolic process; F:methyltransferase activity; C:intracellular membrane-bounded organelle
TRUE	TRINITY_DN31139_c0_g1_i1	Ribonuclease 3	4420	20	0	79.55	5	F:GO:0003723; F:GO:0004525; P:GO:0006396; P:GO:0016075; P:GO:0090502	F:RNA binding; F:ribonuclease III activity; P:RNA processing; P:rRNA catabolic process; P:RNA phosphodiester bond hydrolysis, endonucleolytic	EC:3.1.30; EC:3.1.26; EC:3.1.26.3	Acting on ester bonds; Acting on ester bonds; Ribonuclease III
TRUE	TRINITY_DN31139_c0_g1_i2	Ribonuclease 3	4439	20	0	75.6	5	F:GO:0003723; F:GO:0004525; P:GO:0006396; P:GO:0016075; P:GO:0090502	F:RNA binding; F:ribonuclease III activity; P:RNA processing; P:rRNA catabolic process; P:RNA phosphodiester bond hydrolysis, endonucleolytic	EC:3.1.30; EC:3.1.26; EC:3.1.26.3	Acting on ester bonds; Acting on ester bonds; Ribonuclease III
TRUE	TRINITY_DN31139_c0_g1_i3	Ribonuclease 3	4269	20	0	76.9	5	F:GO:0003723; F:GO:0004525; P:GO:0006396; P:GO:0016075; P:GO:0090502	F:RNA binding; F:ribonuclease III activity; P:RNA processing; P:rRNA catabolic process; P:RNA phosphodiester bond hydrolysis, endonucleolytic	EC:3.1.30; EC:3.1.26; EC:3.1.26.3	Acting on ester bonds; Acting on ester bonds; Ribonuclease III
TRUE	TRINITY_DN31139_c0_g1_i4	Ribonuclease 3	4481	20	0	76.95	5	F:GO:0003723; F:GO:0004525; P:GO:0006396; P:GO:0016075; P:GO:0090502	F:RNA binding; F:ribonuclease III activity; P:RNA processing; P:rRNA catabolic process; P:RNA phosphodiester bond hydrolysis, endonucleolytic	EC:3.1.30; EC:3.1.26; EC:3.1.26.3	Acting on ester bonds; Acting on ester bonds; Ribonuclease III
TRUE	TRINITY_DN31175_c0_g1_i1	breast cancer anti-estrogen resistance protein 3 isoform X2	1055	20	3.02E-21	50	4	F:GO:0005085; C:GO:0005622; P:GO:0007264; P:GO:0043547	F:guanyl-nucleotide exchange factor activity; C:intracellular; P:small GTPase mediated signal transduction; P:positive regulation of GTPase activity
TRUE	TRINITY_DN31175_c0_g1_i2	breast cancer anti-estrogen resistance protein 3 isoform X5	3664	20	4.44E-51	61.15	4	F:GO:0005085; C:GO:0005622; P:GO:0007264; P:GO:0043547	F:guanyl-nucleotide exchange factor activity; C:intracellular; P:small GTPase mediated signal transduction; P:positive regulation of GTPase activity
TRUE	TRINITY_DN31175_c0_g1_i3	breast cancer anti-estrogen resistance protein 3 isoform X5	3455	20	1.38E-80	57.8	4	F:GO:0005085; C:GO:0005622; P:GO:0007264; P:GO:0043547	F:guanyl-nucleotide exchange factor activity; C:intracellular; P:small GTPase mediated signal transduction; P:positive regulation of GTPase activity
TRUE	TRINITY_DN31175_c0_g1_i4	breast cancer anti-estrogen resistance protein 3 isoform X2	2678	20	3.35E-31	55.95	4	F:GO:0005085; C:GO:0005622; P:GO:0007264; P:GO:0043547	F:guanyl-nucleotide exchange factor activity; C:intracellular; P:small GTPase mediated signal transduction; P:positive regulation of GTPase activity
TRUE	TRINITY_DN31175_c0_g1_i5	breast cancer anti-estrogen resistance protein 3 isoform X2	4276	20	2.24E-59	55.65	4	F:GO:0005085; C:GO:0005622; P:GO:0007264; P:GO:0043547	F:guanyl-nucleotide exchange factor activity; C:intracellular; P:small GTPase mediated signal transduction; P:positive regulation of GTPase activity
TRUE	TRINITY_DN31175_c0_g1_i6	breast cancer anti-estrogen resistance protein 3 isoform X2	3886	20	5.89E-32	51.7	1	P:GO:0065007	P:biological regulation
TRUE	TRINITY_DN31175_c0_g1_i7	breast cancer anti-estrogen resistance protein 3 isoform X2	3677	20	1.59E-59	55.8	4	F:GO:0005085; C:GO:0005622; P:GO:0007264; P:GO:0043547	F:guanyl-nucleotide exchange factor activity; C:intracellular; P:small GTPase mediated signal transduction; P:positive regulation of GTPase activity
TRUE	TRINITY_DN31175_c0_g1_i8	breast cancer anti-estrogen resistance protein 3 isoform X2	2079	20	2.07E-31	54.8	4	F:GO:0005085; C:GO:0005622; P:GO:0007264; P:GO:0043547	F:guanyl-nucleotide exchange factor activity; C:intracellular; P:small GTPase mediated signal transduction; P:positive regulation of GTPase activity
TRUE	TRINITY_DN31175_c0_g1_i9	breast cancer anti-estrogen resistance protein 3 isoform X2	4485	20	7.31E-32	51.55	1	P:GO:0065007	P:biological regulation
TRUE	TRINITY_DN31175_c0_g1_i10	breast cancer anti-estrogen resistance protein 3 isoform X5	4054	20	8.85E-77	58	4	F:GO:0005085; C:GO:0005622; P:GO:0007264; P:GO:0043547	F:guanyl-nucleotide exchange factor activity; C:intracellular; P:small GTPase mediated signal transduction; P:positive regulation of GTPase activity
TRUE	TRINITY_DN31175_c0_g1_i11	breast cancer anti-estrogen resistance protein 3 isoform X5	4263	20	1.49E-48	61.1	4	F:GO:0005085; C:GO:0005622; P:GO:0007264; P:GO:0043547	F:guanyl-nucleotide exchange factor activity; C:intracellular; P:small GTPase mediated signal transduction; P:positive regulation of GTPase activity
TRUE	TRINITY_DN31172_c0_g2_i1	dnaJ homolog subfamily B member 11	1568	20	0	79.25	7	C:GO:0005634; C:GO:0005783; P:GO:0006457; C:GO:0016020; P:GO:0016556; P:GO:0032781; F:GO:0051082	C:nucleus; C:endoplasmic reticulum; P:protein folding; C:membrane; P:mRNA modification; P:positive regulation of ATPase activity; F:unfolded protein binding
TRUE	TRINITY_DN31138_c1_g1_i1	---NA---	660
TRUE	TRINITY_DN31138_c2_g1_i1	---NA---	400
TRUE	TRINITY_DN31145_c0_g1_i1	peptide-methionine (R)-S-oxide reductase	1582	20	9.24E-70	71.95	5	P:GO:0006979; P:GO:0030091; F:GO:0033743; F:GO:0046872; P:GO:0055114	P:response to oxidative stress; P:protein repair; F:peptide-methionine (R)-S-oxide reductase activity; F:metal ion binding; P:oxidation-reduction process	EC:1.8.4.12	Peptide-methionine (R)-S-oxide reductase
TRUE	TRINITY_DN31145_c0_g1_i2	peptide-methionine (R)-S-oxide reductase	1419	20	6.35E-70	72.05	5	P:GO:0006979; P:GO:0030091; F:GO:0033743; F:GO:0046872; P:GO:0055114	P:response to oxidative stress; P:protein repair; F:peptide-methionine (R)-S-oxide reductase activity; F:metal ion binding; P:oxidation-reduction process	EC:1.8.4.12	Peptide-methionine (R)-S-oxide reductase
TRUE	TRINITY_DN31145_c0_g1_i4	peptide-methionine (R)-S-oxide reductase	1445	20	5.11E-70	72.4	6	P:GO:0006979; C:GO:0009507; P:GO:0030091; F:GO:0033743; F:GO:0046872; P:GO:0055114	P:response to oxidative stress; C:chloroplast; P:protein repair; F:peptide-methionine (R)-S-oxide reductase activity; F:metal ion binding; P:oxidation-reduction process	EC:1.8.4.12	Peptide-methionine (R)-S-oxide reductase
TRUE	TRINITY_DN31120_c0_g1_i1	atrial natriuretic peptide receptor 1-like isoform X2	3170	20	0	70.2	8	F:GO:0004383; F:GO:0004672; F:GO:0005524; C:GO:0005622; P:GO:0006182; P:GO:0006468; C:GO:0016021; P:GO:0035556	F:guanylate cyclase activity; F:protein kinase activity; F:ATP binding; C:intracellular; P:cGMP biosynthetic process; P:protein phosphorylation; C:integral component of membrane; P:intracellular signal transduction	EC:4.6.1.2	Guanylate cyclase
TRUE	TRINITY_DN31120_c0_g1_i2	atrial natriuretic peptide receptor 1-like	802	20	1.28E-149	89.4	8	F:GO:0004383; F:GO:0004672; F:GO:0005524; C:GO:0005622; P:GO:0006182; P:GO:0006468; C:GO:0016021; P:GO:0035556	F:guanylate cyclase activity; F:protein kinase activity; F:ATP binding; C:intracellular; P:cGMP biosynthetic process; P:protein phosphorylation; C:integral component of membrane; P:intracellular signal transduction	EC:4.6.1.2	Guanylate cyclase
TRUE	TRINITY_DN31120_c0_g2_i1	retinal guanylyl cyclase 2 isoform X1	259	20	3.80E-15	82.8	8	F:GO:0004383; F:GO:0004672; F:GO:0005524; C:GO:0005622; P:GO:0006182; P:GO:0006468; C:GO:0016021; P:GO:0035556	F:guanylate cyclase activity; F:protein kinase activity; F:ATP binding; C:intracellular; P:cGMP biosynthetic process; P:protein phosphorylation; C:integral component of membrane; P:intracellular signal transduction	EC:4.6.1.2	Guanylate cyclase
TRUE	TRINITY_DN31103_c0_g1_i1	cell division cycle protein 48 homolog	577	20	8.33E-117	93	2	F:GO:0005524; F:GO:0016787	F:ATP binding; F:hydrolase activity
TRUE	TRINITY_DN31103_c0_g2_i1	cell division cycle protein 48 homolog	1032	20	0	95	3	F:GO:0005524; F:GO:0008568; P:GO:0051301	F:ATP binding; F:microtubule-severing ATPase activity; P:cell division	EC:3.6.1.3; EC:3.6.1.15; EC:3.6.4.3	Adenosinetriphosphatase; Nucleoside-triphosphate phosphatase; Microtubule-severing ATPase
TRUE	TRINITY_DN31103_c0_g3_i1	cell division cycle protein 48	575	20	5.85E-88	87.35	3	F:GO:0005524; F:GO:0016787; P:GO:0051301	F:ATP binding; F:hydrolase activity; P:cell division
TRUE	TRINITY_DN31171_c0_g1_i1	ankyrin repeat and SAM domain-containing protein 6	1172	20	1.25E-18	82.3	5	C:GO:0005737; C:GO:0005929; P:GO:0007368; P:GO:0007507; F:GO:0042803	C:cytoplasm; C:cilium; P:determination of left/right symmetry; P:heart development; F:protein homodimerization activity
TRUE	TRINITY_DN31171_c0_g1_i2	ankyrin repeat and SAM domain-containing protein 6-like	3124	20	2.38E-117	60
TRUE	TRINITY_DN31171_c0_g1_i3	ankyrin repeat and SAM domain-containing protein 6-like	3298	20	8.89E-117	60
TRUE	TRINITY_DN31171_c0_g1_i4	ankyrin repeat and SAM domain-containing protein 6	1346	20	1.13E-18	78.65	5	C:GO:0005737; C:GO:0005929; P:GO:0007368; P:GO:0007507; F:GO:0042803	C:cytoplasm; C:cilium; P:determination of left/right symmetry; P:heart development; F:protein homodimerization activity
TRUE	TRINITY_DN31171_c0_g1_i5	ankyrin repeat and SAM domain-containing protein 6-like	3300	20	4.50E-109	63.85	3	P:GO:0007368; P:GO:0007507; C:GO:0044464	P:determination of left/right symmetry; P:heart development; C:cell part
TRUE	TRINITY_DN31130_c0_g1_i1	---NA---	576
TRUE	TRINITY_DN31130_c0_g1_i2	---NA---	469
TRUE	TRINITY_DN31154_c0_g1_i1	Aspartate--tRNA ligase, cytoplasmic	1986	20	0	80.9	5	F:GO:0003676; F:GO:0004815; F:GO:0005524; C:GO:0005737; P:GO:0006422	F:nucleic acid binding; F:aspartate-tRNA ligase activity; F:ATP binding; C:cytoplasm; P:aspartyl-tRNA aminoacylation	EC:6.1.1.12	Aspartate--tRNA ligase
TRUE	TRINITY_DN31155_c0_g1_i1	hypothetical protein HELRODRAFT_158456	640	1	2.31E-17	63
TRUE	TRINITY_DN31155_c0_g1_i3	Di-glucose binding protein with Kinesin motor domain-containing protein	2671	20	7.70E-61	56	1	C:GO:0044424	C:intracellular part
TRUE	TRINITY_DN31197_c0_g1_i1	insulin-degrading enzyme isoform X3	3689	20	0	78.5	8	F:GO:0004222; C:GO:0005739; C:GO:0005782; C:GO:0005829; F:GO:0008270; P:GO:0016485; P:GO:0043171; P:GO:0051603	F:metalloendopeptidase activity; C:mitochondrion; C:peroxisomal matrix; C:cytosol; F:zinc ion binding; P:protein processing; P:peptide catabolic process; P:proteolysis involved in cellular protein catabolic process	EC:3.4.24	Acting on peptide bonds (peptidases)
TRUE	TRINITY_DN31197_c0_g1_i2	insulin-degrading enzyme isoform X3	3309	20	0	75.6	8	F:GO:0004222; C:GO:0005739; C:GO:0005782; C:GO:0005829; F:GO:0008270; P:GO:0016485; P:GO:0043171; P:GO:0051603	F:metalloendopeptidase activity; C:mitochondrion; C:peroxisomal matrix; C:cytosol; F:zinc ion binding; P:protein processing; P:peptide catabolic process; P:proteolysis involved in cellular protein catabolic process	EC:3.4.24	Acting on peptide bonds (peptidases)
TRUE	TRINITY_DN31197_c0_g1_i3	insulin-degrading enzyme isoform X1	3495	20	0	70.85	4	F:GO:0003824; F:GO:0004222; P:GO:0006508; F:GO:0046872	F:catalytic activity; F:metalloendopeptidase activity; P:proteolysis; F:metal ion binding
TRUE	TRINITY_DN31135_c0_g1_i1	---NA---	314
TRUE	TRINITY_DN31135_c0_g2_i1	DNA helicase MCM9-like isoform X2	536	20	4.16E-78	78.85	9	P:GO:0000724; F:GO:0003677; F:GO:0005515; F:GO:0005524; P:GO:0006260; P:GO:0007292; C:GO:0016021; F:GO:0016787; C:GO:0097362	P:double-strand break repair via homologous recombination; F:DNA binding; F:protein binding; F:ATP binding; P:DNA replication; P:female gamete generation; C:integral component of membrane; F:hydrolase activity; C:MCM8-MCM9 complex
TRUE	TRINITY_DN31135_c0_g4_i1	DNA helicase MCM9	387	7	8.09E-07	60.29	4	F:GO:0000166; F:GO:0003677; F:GO:0005524; P:GO:0006260	F:nucleotide binding; F:DNA binding; F:ATP binding; P:DNA replication
TRUE	TRINITY_DN31135_c0_g5_i1	DNA helicase MCM9	266	20	6.67E-30	83.55	9	P:GO:0000724; F:GO:0003677; F:GO:0004386; F:GO:0005515; F:GO:0005524; C:GO:0005634; P:GO:0006260; P:GO:0007292; C:GO:0097362	P:double-strand break repair via homologous recombination; F:DNA binding; F:helicase activity; F:protein binding; F:ATP binding; C:nucleus; P:DNA replication; P:female gamete generation; C:MCM8-MCM9 complex	EC:3.6.1.15	Nucleoside-triphosphate phosphatase
TRUE	TRINITY_DN31135_c0_g2_i2	DNA helicase MCM9 isoform X1	325	20	1.25E-19	73.2	9	P:GO:0000724; F:GO:0003677; F:GO:0005515; F:GO:0005524; P:GO:0006260; P:GO:0007292; C:GO:0016020; F:GO:0016787; C:GO:0097362	P:double-strand break repair via homologous recombination; F:DNA binding; F:protein binding; F:ATP binding; P:DNA replication; P:female gamete generation; C:membrane; F:hydrolase activity; C:MCM8-MCM9 complex
TRUE	TRINITY_DN31135_c0_g6_i1	---NA---	309
TRUE	TRINITY_DN31135_c0_g4_i2	DNA helicase MCM9	468	7	2.83E-06	54.86	5	F:GO:0000166; F:GO:0003677; F:GO:0004386; F:GO:0005524; P:GO:0006260	F:nucleotide binding; F:DNA binding; F:helicase activity; F:ATP binding; P:DNA replication
TRUE	TRINITY_DN31143_c0_g2_i1	ERI1 exoribonuclease 3 isoform X3	865	20	5.28E-76	64.75	2	F:GO:0005488; F:GO:0016787	F:binding; F:hydrolase activity
TRUE	TRINITY_DN31153_c0_g1_i1	hypothetical protein HELRODRAFT_183717	2688	2	2.84E-16	76
TRUE	TRINITY_DN31184_c0_g1_i1	transmembrane protein 209-like	3791	20	1.69E-92	63.35	2	C:GO:0016020; C:GO:0016021	C:membrane; C:integral component of membrane
TRUE	TRINITY_DN31184_c0_g1_i2	transmembrane protein 209	3221	20	9.23E-121	53.25	2	C:GO:0016020; C:GO:0016021	C:membrane; C:integral component of membrane
TRUE	TRINITY_DN31184_c0_g1_i3	transmembrane protein 209-like	3439	20	4.28E-93	63.35	2	C:GO:0016020; C:GO:0016021	C:membrane; C:integral component of membrane
TRUE	TRINITY_DN31184_c0_g1_i4	transmembrane protein 209	3507	20	5.90E-120	53.25	2	C:GO:0016020; C:GO:0016021	C:membrane; C:integral component of membrane
TRUE	TRINITY_DN31184_c0_g1_i5	transmembrane protein 209	3155	20	5.86E-121	53.25	2	C:GO:0016020; C:GO:0016021	C:membrane; C:integral component of membrane
TRUE	TRINITY_DN31188_c0_g1_i1	aminopeptidase N-like	1499	20	1.63E-92	48.25	8	C:GO:0005615; C:GO:0005765; C:GO:0005793; P:GO:0006508; F:GO:0008237; F:GO:0008270; C:GO:0009897; C:GO:0070062	C:extracellular space; C:lysosomal membrane; C:endoplasmic reticulum-Golgi intermediate compartment; P:proteolysis; F:metallopeptidase activity; F:zinc ion binding; C:external side of plasma membrane; C:extracellular exosome
TRUE	TRINITY_DN31188_c0_g1_i2	aminopeptidase N	3050	20	0	49.8	4	F:GO:0005488; C:GO:0016020; C:GO:0044464; F:GO:0070011	F:binding; C:membrane; C:cell part; F:peptidase activity, acting on L-amino acid peptides
TRUE	TRINITY_DN31188_c0_g2_i1	---NA---	262
TRUE	TRINITY_DN31188_c0_g1_i3	---NA---	516
TRUE	TRINITY_DN31177_c0_g1_i1	tRNA (guanine-N(7)-)-methyltransferase non-catalytic subunit wdr4-like	1078	20	7.51E-68	61.85	1	P:GO:0016070	P:RNA metabolic process
TRUE	TRINITY_DN31177_c0_g1_i2	tRNA (guanine-N(7)-)-methyltransferase non-catalytic subunit WDR4	1373	20	1.24E-73	53.8	2	P:GO:0009451; P:GO:0032259	P:RNA modification; P:methylation
TRUE	TRINITY_DN31177_c0_g2_i1	---NA---	483
TRUE	TRINITY_DN31177_c0_g1_i3	tRNA (guanine-N(7)-)-methyltransferase non-catalytic subunit wdr4-like	1200	20	4.66E-67	61.75	2	P:GO:0008033; P:GO:0009451	P:tRNA processing; P:RNA modification
TRUE	TRINITY_DN31159_c0_g1_i1	PREDICTED: uncharacterized protein LOC101849126 isoform X2	1073	2	1.46E-05	46
TRUE	TRINITY_DN31159_c0_g1_i3	hypothetical protein HELRODRAFT_192081	1064	1	2.43E-05	51
TRUE	TRINITY_DN31159_c0_g1_i4	hypothetical protein HELRODRAFT_192081	2035	3	2.84E-14	50.33
TRUE	TRINITY_DN31159_c0_g1_i5	hypothetical protein HELRODRAFT_192081	826	1	4.33E-14	58
TRUE	TRINITY_DN31159_c0_g1_i6	hypothetical protein HELRODRAFT_192081	1388	3	2.82E-13	60
TRUE	TRINITY_DN31159_c0_g1_i7	hypothetical protein HELRODRAFT_192081	1626	1	7.15E-06	50
TRUE	TRINITY_DN31159_c0_g1_i8	hypothetical protein HELRODRAFT_192081	1316	3	2.49E-13	60
TRUE	TRINITY_DN31159_c0_g1_i9	hypothetical protein HELRODRAFT_192081	1910	3	3.95E-34	50.67
TRUE	TRINITY_DN31105_c0_g1_i1	hypothetical protein HELRODRAFT_183623	1487	2	1.28E-09	42.5
TRUE	TRINITY_DN31105_c0_g1_i2	hypothetical protein HELRODRAFT_194881	1606	2	6.59E-04	45.5
TRUE	TRINITY_DN31176_c0_g1_i1	---NA---	452
TRUE	TRINITY_DN31176_c0_g2_i1	---NA---	615
TRUE	TRINITY_DN31164_c0_g1_i1	pre-mRNA-splicing factor SPF27	1012	20	3.06E-70	69.6	1	P:GO:0006397	P:mRNA processing
TRUE	TRINITY_DN31198_c1_g1_i1	---NA---	308
TRUE	TRINITY_DN31134_c0_g1_i2	protein lin-7 homolog B	264	20	5.38E-44	95.25
TRUE	TRINITY_DN31150_c0_g1_i1	Allene oxide synthase-lipoxygenase protein	1524	20	0	64.95	3	F:GO:0016702; F:GO:0046872; P:GO:0055114	F:oxidoreductase activity, acting on single donors with incorporation of molecular oxygen, incorporation of two atoms of oxygen; F:metal ion binding; P:oxidation-reduction process	EC:1.13.11	Acting on single donors with incorporation of molecular oxygen (oxygenases). The oxygen incorporated need not be derived from O(2)
TRUE	TRINITY_DN31150_c0_g1_i3	allene oxide synthase-lipoxygenase protein	2376	20	0	63.95	3	F:GO:0016702; F:GO:0046872; P:GO:0055114	F:oxidoreductase activity, acting on single donors with incorporation of molecular oxygen, incorporation of two atoms of oxygen; F:metal ion binding; P:oxidation-reduction process	EC:1.13.11	Acting on single donors with incorporation of molecular oxygen (oxygenases). The oxygen incorporated need not be derived from O(2)
TRUE	TRINITY_DN31191_c0_g1_i1	Malate dehydrogenase, mitochondrial	638	20	2.03E-111	84.65	8	P:GO:0001300; P:GO:0001302; F:GO:0003729; C:GO:0005759; P:GO:0005975; P:GO:0006099; P:GO:0006108; F:GO:0030060	P:chronological cell aging; P:replicative cell aging; F:mRNA binding; C:mitochondrial matrix; P:carbohydrate metabolic process; P:tricarboxylic acid cycle; P:malate metabolic process; F:L-malate dehydrogenase activity	EC:1.1.1.37	Malate dehydrogenase
TRUE	TRINITY_DN31191_c0_g1_i2	malate dehydrogenase, NAD-dependent	615	20	3.10E-92	85.4	8	P:GO:0001300; P:GO:0001302; F:GO:0003729; C:GO:0005759; P:GO:0005975; P:GO:0006099; P:GO:0006108; F:GO:0030060	P:chronological cell aging; P:replicative cell aging; F:mRNA binding; C:mitochondrial matrix; P:carbohydrate metabolic process; P:tricarboxylic acid cycle; P:malate metabolic process; F:L-malate dehydrogenase activity	EC:1.1.1.37	Malate dehydrogenase
TRUE	TRINITY_DN31180_c0_g1_i1	---NA---	1456
TRUE	TRINITY_DN31180_c0_g2_i1	---NA---	968
TRUE	TRINITY_DN31180_c0_g3_i3	tyrosine-protein kinase FRK	281	20	1.35E-40	72.4	3	F:GO:0004715; F:GO:0005524; P:GO:0018108	F:non-membrane spanning protein tyrosine kinase activity; F:ATP binding; P:peptidyl-tyrosine phosphorylation	EC:2.7.10; EC:2.7.10.2	Transferring phosphorus-containing groups; Non-specific protein-tyrosine kinase
TRUE	TRINITY_DN31180_c0_g4_i1	---NA---	597
TRUE	TRINITY_DN31149_c0_g1_i1	---NA---	467
TRUE	TRINITY_DN31149_c0_g2_i1	---NA---	460
TRUE	TRINITY_DN31149_c0_g1_i2	---NA---	592
TRUE	TRINITY_DN31149_c0_g1_i3	---NA---	827
TRUE	TRINITY_DN31149_c0_g1_i4	---NA---	413
TRUE	TRINITY_DN31149_c0_g1_i5	---NA---	434
TRUE	TRINITY_DN31149_c0_g1_i6	---NA---	626
TRUE	TRINITY_DN31149_c0_g1_i7	---NA---	668
TRUE	TRINITY_DN31149_c0_g3_i1	---NA---	289
TRUE	TRINITY_DN31149_c0_g1_i8	---NA---	751
TRUE	TRINITY_DN31160_c0_g1_i1	hypothetical protein HELRODRAFT_180702	1840	1	9.75E-08	53
TRUE	TRINITY_DN31160_c0_g1_i2	hypothetical protein HELRODRAFT_180702	2005	1	2.61E-07	53
TRUE	TRINITY_DN31160_c0_g1_i3	---NA---	441
TRUE	TRINITY_DN31147_c0_g1_i1	---NA---	456
TRUE	TRINITY_DN31147_c0_g2_i1	---NA---	3031
TRUE	TRINITY_DN31147_c0_g2_i2	---NA---	2857
TRUE	TRINITY_DN31147_c0_g4_i1	---NA---	1173
TRUE	TRINITY_DN31147_c0_g4_i2	---NA---	2082
TRUE	TRINITY_DN31147_c0_g4_i3	---NA---	2017
TRUE	TRINITY_DN31147_c0_g2_i3	---NA---	1921
TRUE	TRINITY_DN31126_c0_g1_i1	vacuolar protein sorting-associated protein 54-like isoform X1	1381	20	1.88E-91	62.15	1	C:GO:0016020	C:membrane
TRUE	TRINITY_DN31126_c0_g1_i2	vacuolar protein sorting-associated protein 54-like isoform X1	4008	20	0	62.6	10	C:GO:0000938; F:GO:0005515; P:GO:0007041; C:GO:0032588; P:GO:0040007; P:GO:0042147; C:GO:0048471; P:GO:0048873; P:GO:0050881; P:GO:0060052	C:GARP complex; F:protein binding; P:lysosomal transport; C:trans-Golgi network membrane; P:growth; P:retrograde transport, endosome to Golgi; C:perinuclear region of cytoplasm; P:homeostasis of number of cells within a tissue; P:musculoskeletal movement; P:neurofilament cytoskeleton organization
TRUE	TRINITY_DN31126_c0_g1_i3	vacuolar protein sorting-associated protein 54 isoform X1	4049	20	0	58.6	1	C:GO:0005794	C:Golgi apparatus
TRUE	TRINITY_DN31126_c0_g1_i4	vacuolar protein sorting-associated protein 54 isoform X1	4027	20	0	54.7	1	C:GO:0005794	C:Golgi apparatus
TRUE	TRINITY_DN31126_c0_g1_i5	vacuolar protein sorting-associated protein 54 isoform X1	3992	20	0	58.2	1	C:GO:0005794	C:Golgi apparatus
TRUE	TRINITY_DN31129_c0_g1_i1	lysine-specific demethylase 4A isoform X1	3998	20	0	78.7	15	C:GO:0005654; C:GO:0005721; C:GO:0005730; C:GO:0005737; F:GO:0008270; P:GO:0010507; P:GO:0014898; P:GO:0016032; F:GO:0031625; F:GO:0035064; P:GO:0045892; F:GO:0051864; P:GO:0055114; P:GO:0070544; P:GO:1900113	C:nucleoplasm; C:pericentric heterochromatin; C:nucleolus; C:cytoplasm; F:zinc ion binding; P:negative regulation of autophagy; P:cardiac muscle hypertrophy in response to stress; P:viral process; F:ubiquitin protein ligase binding; F:methylated histone binding; P:negative regulation of transcription, DNA-templated; F:histone demethylase activity (H3-K36 specific); P:oxidation-reduction process; …	EC:1.14.11.27; EC:1.14.11	[Histone H3]-lysine-36 demethylase; Acting on paired donors, with incorporation or reduction of molecular oxygen. The oxygen incorporated need not be derived from O(2)
TRUE	TRINITY_DN31129_c0_g1_i2	lysine-specific demethylase 4A isoform X1	3334	20	0	78.7	15	C:GO:0005654; C:GO:0005721; C:GO:0005730; C:GO:0005737; F:GO:0008270; P:GO:0010507; P:GO:0014898; P:GO:0016032; F:GO:0031625; F:GO:0035064; P:GO:0045892; F:GO:0051864; P:GO:0055114; P:GO:0070544; P:GO:1900113	C:nucleoplasm; C:pericentric heterochromatin; C:nucleolus; C:cytoplasm; F:zinc ion binding; P:negative regulation of autophagy; P:cardiac muscle hypertrophy in response to stress; P:viral process; F:ubiquitin protein ligase binding; F:methylated histone binding; P:negative regulation of transcription, DNA-templated; F:histone demethylase activity (H3-K36 specific); P:oxidation-reduction process; …	EC:1.14.11.27; EC:1.14.11	[Histone H3]-lysine-36 demethylase; Acting on paired donors, with incorporation or reduction of molecular oxygen. The oxygen incorporated need not be derived from O(2)
TRUE	TRINITY_DN31129_c0_g1_i3	lysine-specific demethylase 4A isoform X1	3509	20	0	78.7	15	C:GO:0005654; C:GO:0005721; C:GO:0005730; C:GO:0005737; F:GO:0008270; P:GO:0010507; P:GO:0014898; P:GO:0016032; F:GO:0031625; F:GO:0035064; P:GO:0045892; F:GO:0051864; P:GO:0055114; P:GO:0070544; P:GO:1900113	C:nucleoplasm; C:pericentric heterochromatin; C:nucleolus; C:cytoplasm; F:zinc ion binding; P:negative regulation of autophagy; P:cardiac muscle hypertrophy in response to stress; P:viral process; F:ubiquitin protein ligase binding; F:methylated histone binding; P:negative regulation of transcription, DNA-templated; F:histone demethylase activity (H3-K36 specific); P:oxidation-reduction process; …	EC:1.14.11.27; EC:1.14.11	[Histone H3]-lysine-36 demethylase; Acting on paired donors, with incorporation or reduction of molecular oxygen. The oxygen incorporated need not be derived from O(2)
TRUE	TRINITY_DN31129_c0_g1_i4	lysine-specific demethylase 4A isoform X1	3217	20	0	78.7	15	C:GO:0005654; C:GO:0005721; C:GO:0005730; C:GO:0005737; F:GO:0008270; P:GO:0010507; P:GO:0014898; P:GO:0016032; F:GO:0031625; F:GO:0035064; P:GO:0045892; F:GO:0051864; P:GO:0055114; P:GO:0070544; P:GO:1900113	C:nucleoplasm; C:pericentric heterochromatin; C:nucleolus; C:cytoplasm; F:zinc ion binding; P:negative regulation of autophagy; P:cardiac muscle hypertrophy in response to stress; P:viral process; F:ubiquitin protein ligase binding; F:methylated histone binding; P:negative regulation of transcription, DNA-templated; F:histone demethylase activity (H3-K36 specific); P:oxidation-reduction process; …	EC:1.14.11.27; EC:1.14.11	[Histone H3]-lysine-36 demethylase; Acting on paired donors, with incorporation or reduction of molecular oxygen. The oxygen incorporated need not be derived from O(2)
TRUE	TRINITY_DN31178_c0_g1_i1	---NA---	434
TRUE	TRINITY_DN31178_c0_g1_i2	---NA---	773
TRUE	TRINITY_DN31178_c0_g1_i3	---NA---	289
TRUE	TRINITY_DN31161_c0_g1_i1	---NA---	278
TRUE	TRINITY_DN31161_c0_g1_i2	---NA---	426
TRUE	TRINITY_DN31161_c0_g1_i3	---NA---	345
TRUE	TRINITY_DN31161_c0_g1_i5	---NA---	382
TRUE	TRINITY_DN31161_c0_g1_i6	---NA---	255
TRUE	TRINITY_DN31137_c0_g1_i1	---NA---	399
TRUE	TRINITY_DN31137_c1_g1_i1	---NA---	454
TRUE	TRINITY_DN31137_c1_g2_i1	---NA---	346
TRUE	TRINITY_DN31137_c1_g3_i2	cholinephosphotransferase 1 isoform X1	278	20	9.02E-07	77.65	7	F:GO:0004142; P:GO:0006657; P:GO:0008654; C:GO:0016020; C:GO:0016021; F:GO:0016740; F:GO:0016780	F:diacylglycerol cholinephosphotransferase activity; P:CDP-choline pathway; P:phospholipid biosynthetic process; C:membrane; C:integral component of membrane; F:transferase activity; F:phosphotransferase activity, for other substituted phosphate groups
TRUE	TRINITY_DN31137_c1_g3_i4	cholinephosphotransferase 1 isoform X1	577	14	2.46E-05	76.79	7	F:GO:0004142; P:GO:0006657; P:GO:0008654; C:GO:0016020; C:GO:0016021; F:GO:0016740; F:GO:0016780	F:diacylglycerol cholinephosphotransferase activity; P:CDP-choline pathway; P:phospholipid biosynthetic process; C:membrane; C:integral component of membrane; F:transferase activity; F:phosphotransferase activity, for other substituted phosphate groups
TRUE	TRINITY_DN31195_c0_g1_i1	carboxypeptidase A2	2536	20	7.55E-119	62.9	3	F:GO:0004181; P:GO:0006508; F:GO:0008270	F:metallocarboxypeptidase activity; P:proteolysis; F:zinc ion binding	EC:3.4.17	Acting on peptide bonds (peptidases)
TRUE	TRINITY_DN31195_c0_g1_i2	carboxypeptidase A2	2334	20	4.51E-157	55.75	3	F:GO:0004181; P:GO:0006508; F:GO:0008270	F:metallocarboxypeptidase activity; P:proteolysis; F:zinc ion binding	EC:3.4.17	Acting on peptide bonds (peptidases)
TRUE	TRINITY_DN31195_c0_g1_i3	Carboxypeptidase A2	1747	20	3.75E-155	60.2	1	F:GO:0004180	F:carboxypeptidase activity
TRUE	TRINITY_DN31195_c0_g1_i4	Carboxypeptidase A2	2244	20	1.46E-163	59.25	3	F:GO:0004181; P:GO:0006508; F:GO:0008270	F:metallocarboxypeptidase activity; P:proteolysis; F:zinc ion binding	EC:3.4.17	Acting on peptide bonds (peptidases)
TRUE	TRINITY_DN31195_c0_g1_i5	Metallocarboxypeptidase A OS=Arthroderma otae (strain ATCC MYA-4605 / CBS 113480) GN=MCPA PE=3 SV=1	1065	20	4.23E-35	64.85	3	F:GO:0004181; P:GO:0006508; F:GO:0008270	F:metallocarboxypeptidase activity; P:proteolysis; F:zinc ion binding	EC:3.4.17	Acting on peptide bonds (peptidases)
TRUE	TRINITY_DN31141_c0_g1_i1	tRNA (cytosine(34)-C(5))-methyltransferase	3737	20	3.75E-17	49.25	7	F:GO:0003723; F:GO:0008168; C:GO:0016020; C:GO:0016021; F:GO:0016428; P:GO:0030488; P:GO:0032259	F:RNA binding; F:methyltransferase activity; C:membrane; C:integral component of membrane; F:tRNA (cytosine-5-)-methyltransferase activity; P:tRNA methylation; P:methylation
TRUE	TRINITY_DN31141_c0_g1_i2	tRNA (cytosine(34)-C(5))-methyltransferase	2995	20	6.66E-36	45.45	6	F:GO:0008168; C:GO:0016020; C:GO:0016021; F:GO:0016428; P:GO:0030488; P:GO:0032259	F:methyltransferase activity; C:membrane; C:integral component of membrane; F:tRNA (cytosine-5-)-methyltransferase activity; P:tRNA methylation; P:methylation
TRUE	TRINITY_DN31141_c0_g1_i3	tRNA (cytosine(34)-C(5))-methyltransferase	2975	20	9.83E-45	49.9	7	F:GO:0000049; C:GO:0005634; C:GO:0005737; F:GO:0008168; F:GO:0016428; P:GO:0030488; P:GO:0032259	F:tRNA binding; C:nucleus; C:cytoplasm; F:methyltransferase activity; F:tRNA (cytosine-5-)-methyltransferase activity; P:tRNA methylation; P:methylation
TRUE	TRINITY_DN31141_c0_g1_i4	tRNA (cytosine(34)-C(5))-methyltransferase	3436	20	1.20E-26	45.25	6	F:GO:0008168; C:GO:0016020; C:GO:0016021; F:GO:0016428; P:GO:0030488; P:GO:0032259	F:methyltransferase activity; C:membrane; C:integral component of membrane; F:tRNA (cytosine-5-)-methyltransferase activity; P:tRNA methylation; P:methylation
TRUE	TRINITY_DN31141_c0_g1_i5	tRNA (cytosine(34)-C(5))-methyltransferase	3199	20	2.64E-27	69.3	5	F:GO:0000049; C:GO:0005634; C:GO:0005737; F:GO:0016428; P:GO:0030488	F:tRNA binding; C:nucleus; C:cytoplasm; F:tRNA (cytosine-5-)-methyltransferase activity; P:tRNA methylation
TRUE	TRINITY_DN31141_c0_g1_i6	tRNA (cytosine(34)-C(5))-methyltransferase	2961	20	2.25E-27	66.8	5	F:GO:0000049; C:GO:0005634; C:GO:0005737; F:GO:0016428; P:GO:0030488	F:tRNA binding; C:nucleus; C:cytoplasm; F:tRNA (cytosine-5-)-methyltransferase activity; P:tRNA methylation
TRUE	TRINITY_DN31141_c0_g1_i7	tRNA (cytosine(34)-C(5))-methyltransferase	3416	20	4.83E-36	47.5	7	F:GO:0000049; C:GO:0005634; C:GO:0005737; F:GO:0008168; F:GO:0016428; P:GO:0030488; P:GO:0032259	F:tRNA binding; C:nucleus; C:cytoplasm; F:methyltransferase activity; F:tRNA (cytosine-5-)-methyltransferase activity; P:tRNA methylation; P:methylation
TRUE	TRINITY_DN31148_c0_g1_i1	hypothetical protein HELRODRAFT_160072	319	2	1.48E-05	66	4	F:GO:0003779; C:GO:0005622; C:GO:0015629; P:GO:0030042	F:actin binding; C:intracellular; C:actin cytoskeleton; P:actin filament depolymerization
TRUE	TRINITY_DN31174_c0_g2_i1	hypothetical protein HELRODRAFT_190854	1399	20	5.49E-26	44.5
TRUE	TRINITY_DN31174_c0_g2_i2	hypothetical protein HELRODRAFT_193838	380	2	2.61E-04	49.5
TRUE	TRINITY_DN31174_c0_g2_i3	hypothetical protein HELRODRAFT_193838	828	3	8.61E-09	46
TRUE	TRINITY_DN31174_c0_g3_i1	---NA---	281
TRUE	TRINITY_DN31116_c0_g1_i1	cubilin isoform X1	3155	20	8.18E-178	51.05	2	C:GO:0016020; C:GO:0016021	C:membrane; C:integral component of membrane
TRUE	TRINITY_DN31116_c0_g1_i2	cubilin isoform X1	971	20	3.97E-35	61.7	2	C:GO:0016020; C:GO:0016021	C:membrane; C:integral component of membrane
TRUE	TRINITY_DN31116_c0_g2_i1	---NA---	294
TRUE	TRINITY_DN31116_c0_g1_i3	cubilin isoform X1	2963	20	0	55	2	C:GO:0016020; C:GO:0016021	C:membrane; C:integral component of membrane
TRUE	TRINITY_DN31116_c0_g1_i4	tolloid-like protein 1	3106	20	4.96E-177	56.4	2	C:GO:0016020; C:GO:0016021	C:membrane; C:integral component of membrane
TRUE	TRINITY_DN31104_c0_g1_i1	ras GTPase-activating protein-binding protein 2-like isoform X1	1465	20	2.55E-69	85.05	4	F:GO:0000166; F:GO:0003676; C:GO:0005622; P:GO:0006810	F:nucleotide binding; F:nucleic acid binding; C:intracellular; P:transport
TRUE	TRINITY_DN31104_c0_g1_i2	ras GTPase-activating protein-binding protein 2-like isoform X1	3040	20	4.38E-65	85.1	4	F:GO:0000166; F:GO:0003676; C:GO:0005622; P:GO:0006810	F:nucleotide binding; F:nucleic acid binding; C:intracellular; P:transport
TRUE	TRINITY_DN31104_c0_g1_i3	ras GTPase-activating protein-binding protein 2-like isoform X1	3130	20	2.99E-56	83.3	4	F:GO:0000166; F:GO:0003676; C:GO:0005622; P:GO:0006810	F:nucleotide binding; F:nucleic acid binding; C:intracellular; P:transport
TRUE	TRINITY_DN31104_c0_g1_i4	ras GTPase-activating protein-binding protein 2-like isoform X1	2836	20	3.38E-61	73.85	4	F:GO:0000166; F:GO:0003676; C:GO:0005622; P:GO:0006810	F:nucleotide binding; F:nucleic acid binding; C:intracellular; P:transport
TRUE	TRINITY_DN31104_c0_g1_i5	ras GTPase-activating protein-binding protein 2-like isoform X1	2773	20	1.11E-65	85.1	4	F:GO:0000166; F:GO:0003676; C:GO:0005622; P:GO:0006810	F:nucleotide binding; F:nucleic acid binding; C:intracellular; P:transport
TRUE	TRINITY_DN31104_c0_g1_i6	---NA---	1304
TRUE	TRINITY_DN31106_c0_g2_i2	AP-2 complex subunit alpha	1179	20	1.16E-95	82.75	4	P:GO:0006886; F:GO:0008565; P:GO:0016192; C:GO:0030131	P:intracellular protein transport; F:protein transporter activity; P:vesicle-mediated transport; C:clathrin adaptor complex
TRUE	TRINITY_DN31199_c0_g1_i1	nuclear RNA export factor 1	2570	20	9.63E-78	58.4	6	C:GO:0000346; F:GO:0003727; F:GO:0005515; C:GO:0005737; P:GO:0006406; C:GO:0016607	C:transcription export complex; F:single-stranded RNA binding; F:protein binding; C:cytoplasm; P:mRNA export from nucleus; C:nuclear speck
TRUE	TRINITY_DN31199_c0_g1_i2	nuclear RNA export factor 1-like isoform X1	2609	20	8.50E-94	56.45	1	P:GO:0006810	P:transport
TRUE	TRINITY_DN31199_c0_g1_i3	nuclear RNA export factor 1-like isoform X1	2485	20	2.95E-94	56.45	1	P:GO:0006810	P:transport
TRUE	TRINITY_DN31199_c0_g1_i4	---NA---	783
TRUE	TRINITY_DN31142_c0_g1_i1	peptidyl-tRNA hydrolase 2, mitochondrial	1122	20	2.53E-16	49.3	5	F:GO:0004045; C:GO:0005739; C:GO:0016020; C:GO:0016021; F:GO:0016787	F:aminoacyl-tRNA hydrolase activity; C:mitochondrion; C:membrane; C:integral component of membrane; F:hydrolase activity
TRUE	TRINITY_DN31142_c0_g1_i2	peptidyl-tRNA hydrolase 2, mitochondrial	1640	20	3.57E-07	47.25	5	F:GO:0004045; C:GO:0005739; C:GO:0016020; C:GO:0016021; F:GO:0016787	F:aminoacyl-tRNA hydrolase activity; C:mitochondrion; C:membrane; C:integral component of membrane; F:hydrolase activity
TRUE	TRINITY_DN31142_c0_g1_i3	peptidyl-tRNA hydrolase 2, mitochondrial	1297	20	1.12E-09	46.8	5	F:GO:0004045; C:GO:0005739; C:GO:0016020; C:GO:0016021; F:GO:0016787	F:aminoacyl-tRNA hydrolase activity; C:mitochondrion; C:membrane; C:integral component of membrane; F:hydrolase activity
TRUE	TRINITY_DN31181_c0_g1_i1	akirin-2-like	737	20	1.11E-15	49.15	1	C:GO:0005634	C:nucleus
TRUE	TRINITY_DN31181_c0_g1_i2	akirin-2-like	924	20	2.03E-17	50.05
TRUE	TRINITY_DN31173_c0_g1_i1	Centrosomal protein of 83 kDa	2373	20	5.11E-59	56.35	3	C:GO:0005814; P:GO:0048278; P:GO:0051660	C:centriole; P:vesicle docking; P:establishment of centrosome localization
TRUE	TRINITY_DN31173_c0_g1_i2	---NA---	296
TRUE	TRINITY_DN31173_c0_g1_i3	centrosomal protein of 83 kDa isoform X1	2229	20	5.42E-75	56.95	3	C:GO:0005814; P:GO:0048278; P:GO:0051660	C:centriole; P:vesicle docking; P:establishment of centrosome localization
TRUE	TRINITY_DN31173_c0_g1_i4	centrosomal protein of 83 kDa isoform X1	533	20	6.13E-34	67.95	3	C:GO:0005814; P:GO:0048278; P:GO:0051660	C:centriole; P:vesicle docking; P:establishment of centrosome localization
TRUE	TRINITY_DN31167_c0_g1_i1	ovochymase-2 isoform X4	1670	20	2.73E-83	51.5	1	F:GO:0016787	F:hydrolase activity
TRUE	TRINITY_DN31113_c0_g2_i1	DNA topoisomerase 1-like	3072	20	0	85.2	5	F:GO:0003677; F:GO:0003917; F:GO:0003918; C:GO:0005694; P:GO:0006265	F:DNA binding; F:DNA topoisomerase type I activity; F:DNA topoisomerase type II (ATP-hydrolyzing) activity; C:chromosome; P:DNA topological change	EC:3.6.1.3; EC:5.99.1; EC:5.99.1.3; EC:5.99.1.2; EC:3.6.1.15	Adenosinetriphosphatase; Other isomerases; DNA topoisomerase (ATP-hydrolyzing); DNA topoisomerase; Nucleoside-triphosphate phosphatase
TRUE	TRINITY_DN31113_c0_g2_i2	DNA topoisomerase 1	3134	20	0	86.15	5	F:GO:0003677; F:GO:0003917; F:GO:0003918; C:GO:0005694; P:GO:0006265	F:DNA binding; F:DNA topoisomerase type I activity; F:DNA topoisomerase type II (ATP-hydrolyzing) activity; C:chromosome; P:DNA topological change	EC:3.6.1.3; EC:5.99.1; EC:5.99.1.3; EC:5.99.1.2; EC:3.6.1.15	Adenosinetriphosphatase; Other isomerases; DNA topoisomerase (ATP-hydrolyzing); DNA topoisomerase; Nucleoside-triphosphate phosphatase
TRUE	TRINITY_DN31113_c0_g2_i3	DNA topoisomerase 1	3233	20	0	80.85	5	F:GO:0003677; F:GO:0003917; F:GO:0003918; C:GO:0005694; P:GO:0006265	F:DNA binding; F:DNA topoisomerase type I activity; F:DNA topoisomerase type II (ATP-hydrolyzing) activity; C:chromosome; P:DNA topological change	EC:3.6.1.3; EC:5.99.1; EC:5.99.1.3; EC:5.99.1.2; EC:3.6.1.15	Adenosinetriphosphatase; Other isomerases; DNA topoisomerase (ATP-hydrolyzing); DNA topoisomerase; Nucleoside-triphosphate phosphatase
TRUE	TRINITY_DN31132_c0_g1_i1	hypothetical protein HELRODRAFT_169912	2643	1	1.50E-10	66	2	C:GO:0016020; C:GO:0016021	C:membrane; C:integral component of membrane
TRUE	TRINITY_DN31132_c0_g1_i2	hypothetical protein HELRODRAFT_169912	2371	1	1.68E-26	54	2	C:GO:0016020; C:GO:0016021	C:membrane; C:integral component of membrane
TRUE	TRINITY_DN31132_c0_g1_i3	hypothetical protein HELRODRAFT_169912	2322	1	1.34E-10	66	2	C:GO:0016020; C:GO:0016021	C:membrane; C:integral component of membrane
TRUE	TRINITY_DN31132_c0_g1_i4	hypothetical protein HELRODRAFT_169912	2566	1	1.45E-10	66	2	C:GO:0016020; C:GO:0016021	C:membrane; C:integral component of membrane
TRUE	TRINITY_DN31132_c0_g1_i5	hypothetical protein HELRODRAFT_169912	2281	1	1.74E-32	63	2	C:GO:0016020; C:GO:0016021	C:membrane; C:integral component of membrane
TRUE	TRINITY_DN31119_c0_g1_i1	dipeptidase 1-like	1612	20	3.05E-160	68.1	5	P:GO:0006508; F:GO:0008237; F:GO:0016805; C:GO:0031225; F:GO:0046872	P:proteolysis; F:metallopeptidase activity; F:dipeptidase activity; C:anchored component of membrane; F:metal ion binding	EC:3.4.13	Acting on peptide bonds (peptidases)
TRUE	TRINITY_DN31119_c0_g1_i2	dipeptidase 1-like	517	20	3.02E-61	71.75	5	P:GO:0006508; F:GO:0008237; F:GO:0016805; C:GO:0031225; F:GO:0046872	P:proteolysis; F:metallopeptidase activity; F:dipeptidase activity; C:anchored component of membrane; F:metal ion binding	EC:3.4.13	Acting on peptide bonds (peptidases)
TRUE	TRINITY_DN31119_c0_g1_i3	dipeptidase 1-like	1266	20	6.19E-136	68	3	F:GO:0008237; F:GO:0008238; C:GO:0031224	F:metallopeptidase activity; F:exopeptidase activity; C:intrinsic component of membrane
TRUE	TRINITY_DN31119_c0_g1_i5	dipeptidase 1-like	1090	20	5.02E-73	70.7	5	P:GO:0006508; F:GO:0008237; F:GO:0016805; C:GO:0031225; F:GO:0046872	P:proteolysis; F:metallopeptidase activity; F:dipeptidase activity; C:anchored component of membrane; F:metal ion binding	EC:3.4.13	Acting on peptide bonds (peptidases)
TRUE	TRINITY_DN31166_c0_g1_i1	double-strand-break repair protein rad21 homolog	3190	20	1.36E-124	87.2	1	C:GO:0000228	C:nuclear chromosome
TRUE	TRINITY_DN31166_c0_g1_i2	double-strand-break repair protein rad21 homolog	3163	20	1.48E-128	82.7	1	C:GO:0000228	C:nuclear chromosome
TRUE	TRINITY_DN31166_c0_g1_i3	double-strand-break repair protein rad21 homolog	3103	20	2.94E-131	86.65	1	C:GO:0000228	C:nuclear chromosome
TRUE	TRINITY_DN31128_c0_g1_i1	zinc finger protein 420-like isoform X1	2464	20	1.41E-63	38.6	2	F:GO:0003676; F:GO:0046872	F:nucleic acid binding; F:metal ion binding
TRUE	TRINITY_DN31140_c1_g1_i1	60S ribosomal protein L13a	269	4	5.29E-04	85.5	5	F:GO:0003735; C:GO:0005840; P:GO:0006412; C:GO:0015934; C:GO:1990904	F:structural constituent of ribosome; C:ribosome; P:translation; C:large ribosomal subunit; C:ribonucleoprotein complex
TRUE	TRINITY_DN39893_c0_g1_i1	---NA---	296
TRUE	TRINITY_DN39808_c0_g1_i1	---NA---	299
TRUE	TRINITY_DN39876_c0_g1_i1	---NA---	255
TRUE	TRINITY_DN39860_c0_g1_i1	---NA---	338
TRUE	TRINITY_DN39814_c0_g1_i1	---NA---	420
TRUE	TRINITY_DN39837_c0_g1_i1	---NA---	427
TRUE	TRINITY_DN39836_c0_g1_i1	---NA---	339
TRUE	TRINITY_DN39849_c0_g1_i1	---NA---	362
TRUE	TRINITY_DN39895_c0_g1_i1	---NA---	309
TRUE	TRINITY_DN39864_c0_g1_i1	transportin-1 isoform X1	303	20	1.56E-20	63.8	4	F:GO:0005515; P:GO:0006606; P:GO:0006886; C:GO:0044428	F:protein binding; P:protein import into nucleus; P:intracellular protein transport; C:nuclear part
TRUE	TRINITY_DN39891_c0_g1_i1	---NA---	301
TRUE	TRINITY_DN39838_c0_g1_i1	---NA---	297
TRUE	TRINITY_DN39892_c0_g1_i1	---NA---	266
TRUE	TRINITY_DN39875_c0_g1_i1	---NA---	264
TRUE	TRINITY_DN39835_c0_g1_i1	---NA---	418
TRUE	TRINITY_DN39804_c0_g1_i1	---NA---	341
TRUE	TRINITY_DN39801_c0_g1_i1	---NA---	255
TRUE	TRINITY_DN39884_c0_g1_i1	---NA---	268
TRUE	TRINITY_DN39809_c0_g1_i1	---NA---	531
TRUE	TRINITY_DN39803_c0_g1_i1	---NA---	376
TRUE	TRINITY_DN39869_c0_g1_i1	---NA---	351
TRUE	TRINITY_DN39833_c0_g1_i1	---NA---	260
TRUE	TRINITY_DN39820_c0_g1_i1	---NA---	443
TRUE	TRINITY_DN39847_c0_g1_i1	---NA---	288
TRUE	TRINITY_DN39826_c0_g1_i1	---NA---	346
TRUE	TRINITY_DN39859_c0_g1_i1	---NA---	330
TRUE	TRINITY_DN39828_c0_g1_i1	---NA---	335
TRUE	TRINITY_DN39861_c0_g1_i1	hemoglobin subunit B2	892	20	2.75E-97	57.7	7	F:GO:0005344; F:GO:0005506; C:GO:0005576; C:GO:0005833; P:GO:0015671; F:GO:0019825; F:GO:0020037	F:oxygen carrier activity; F:iron ion binding; C:extracellular region; C:hemoglobin complex; P:oxygen transport; F:oxygen binding; F:heme binding
TRUE	TRINITY_DN39867_c0_g1_i1	---NA---	298
TRUE	TRINITY_DN39894_c0_g1_i1	---NA---	299
TRUE	TRINITY_DN39846_c0_g1_i1	---NA---	424
TRUE	TRINITY_DN39807_c0_g1_i1	---NA---	393
TRUE	TRINITY_DN39850_c0_g1_i1	---NA---	265
TRUE	TRINITY_DN25166_c0_g1_i1	---NA---	564
TRUE	TRINITY_DN25120_c0_g1_i1	---NA---	326
TRUE	TRINITY_DN25170_c0_g1_i1	---NA---	301
TRUE	TRINITY_DN25170_c0_g2_i1	---NA---	409
TRUE	TRINITY_DN25170_c0_g3_i1	---NA---	392
TRUE	TRINITY_DN25122_c0_g1_i1	---NA---	936
TRUE	TRINITY_DN25122_c0_g1_i2	---NA---	703
TRUE	TRINITY_DN25122_c0_g1_i3	---NA---	831
TRUE	TRINITY_DN25122_c0_g1_i4	---NA---	659
TRUE	TRINITY_DN25122_c0_g1_i5	---NA---	774
TRUE	TRINITY_DN25122_c0_g1_i6	---NA---	879
TRUE	TRINITY_DN25128_c0_g1_i1	F-box/SPRY domain-containing protein 1	1941	20	1.95E-162	87.9
TRUE	TRINITY_DN25175_c0_g1_i1	---NA---	282
TRUE	TRINITY_DN25175_c0_g2_i1	---NA---	378
TRUE	TRINITY_DN25187_c0_g1_i1	---NA---	266
TRUE	TRINITY_DN25153_c0_g1_i1	---NA---	256
TRUE	TRINITY_DN25185_c0_g3_i1	FAD/NAD(P)-binding domain-containing protein	250	20	8.30E-51	78.75	4	F:GO:0004499; F:GO:0050660; F:GO:0050661; P:GO:0055114	F:N,N-dimethylaniline monooxygenase activity; F:flavin adenine dinucleotide binding; F:NADP binding; P:oxidation-reduction process	EC:1.14.13.8; EC:1.14.13	Flavin-containing monooxygenase; Acting on paired donors, with incorporation or reduction of molecular oxygen. The oxygen incorporated need not be derived from O(2)
TRUE	TRINITY_DN25189_c0_g1_i1	ribosome biogenesis protein bop1-like	607	20	7.88E-48	69.5	4	P:GO:0000463; C:GO:0030687; F:GO:0043021; C:GO:0070545	P:maturation of LSU-rRNA from tricistronic rRNA transcript (SSU-rRNA, 5.8S rRNA, LSU-rRNA); C:preribosome, large subunit precursor; F:ribonucleoprotein complex binding; C:PeBoW complex
TRUE	TRINITY_DN25189_c0_g1_i2	Ribosome biogenesis protein bop1	2485	20	0	66.7	4	C:GO:0005730; P:GO:0006364; C:GO:0030684; P:GO:0042273	C:nucleolus; P:rRNA processing; C:preribosome; P:ribosomal large subunit biogenesis
TRUE	TRINITY_DN25189_c0_g1_i3	---NA---	285
TRUE	TRINITY_DN25102_c0_g1_i1	centrosomal protein of 63 kDa isoform X1	1915	20	3.16E-19	54.55	2	C:GO:0005815; P:GO:0098534	C:microtubule organizing center; P:centriole assembly
TRUE	TRINITY_DN25102_c0_g1_i2	Centrosomal protein of 63 kDa	1919	20	9.84E-17	54.1	2	C:GO:0005815; P:GO:0098534	C:microtubule organizing center; P:centriole assembly
TRUE	TRINITY_DN25102_c0_g1_i3	centrosomal protein of 63 kDa isoform X1	2000	20	9.82E-17	54.25	2	C:GO:0005815; P:GO:0098534	C:microtubule organizing center; P:centriole assembly
TRUE	TRINITY_DN25102_c0_g1_i4	---NA---	1141
TRUE	TRINITY_DN25102_c0_g1_i5	centrosomal protein of 63 kDa isoform X1	1834	20	3.49E-19	53.85	2	C:GO:0005815; P:GO:0098534	C:microtubule organizing center; P:centriole assembly
TRUE	TRINITY_DN25110_c0_g1_i1	---NA---	307
TRUE	TRINITY_DN25194_c0_g1_i1	---NA---	1508
TRUE	TRINITY_DN25127_c0_g2_i1	---NA---	287
TRUE	TRINITY_DN25127_c0_g3_i1	---NA---	586
TRUE	TRINITY_DN25199_c0_g1_i1	---NA---	263
TRUE	TRINITY_DN25199_c0_g1_i2	---NA---	339
TRUE	TRINITY_DN25109_c0_g1_i1	general substrate transporter	660	20	6.91E-113	79.9	3	P:GO:0006810; C:GO:0016020; F:GO:0022857	P:transport; C:membrane; F:transmembrane transporter activity
TRUE	TRINITY_DN25173_c0_g4_i1	Cytoplasmic dynein 2 heavy chain 1	274	20	9.32E-17	73.4	13	F:GO:0003777; F:GO:0005524; P:GO:0007018; P:GO:0007389; P:GO:0007417; P:GO:0007507; P:GO:0008104; F:GO:0016887; P:GO:0030182; C:GO:0030286; C:GO:0043227; C:GO:0044444; P:GO:0044782	F:microtubule motor activity; F:ATP binding; P:microtubule-based movement; P:pattern specification process; P:central nervous system development; P:heart development; P:protein localization; F:ATPase activity; P:neuron differentiation; C:dynein complex; C:membrane-bounded organelle; C:cytoplasmic part; P:cilium organization	EC:3.6.1.3; EC:3.6.1.15	Adenosinetriphosphatase; Nucleoside-triphosphate phosphatase
TRUE	TRINITY_DN25123_c0_g1_i1	deacetylase	338	20	1.66E-42	71.55	1	F:GO:0003824	F:catalytic activity
TRUE	TRINITY_DN25112_c0_g1_i1	ribose-5-phosphate isomerase	862	20	6.78E-80	76.6	2	F:GO:0004751; P:GO:0009052	F:ribose-5-phosphate isomerase activity; P:pentose-phosphate shunt, non-oxidative branch	EC:5.3.1.6	Ribose-5-phosphate isomerase
TRUE	TRINITY_DN25112_c0_g1_i2	ribose-5-phosphate isomerase	1022	20	1.34E-111	76.55	2	F:GO:0004751; P:GO:0009052	F:ribose-5-phosphate isomerase activity; P:pentose-phosphate shunt, non-oxidative branch	EC:5.3.1.6	Ribose-5-phosphate isomerase
TRUE	TRINITY_DN25165_c0_g1_i1	---NA---	542
TRUE	TRINITY_DN25119_c0_g1_i1	torsin-1B	1975	20	4.66E-24	47.85	1	P:GO:0009987	P:cellular process
TRUE	TRINITY_DN25119_c0_g1_i3	torsin-1B	2059	20	5.07E-24	47.85	1	P:GO:0009987	P:cellular process
TRUE	TRINITY_DN25157_c0_g1_i1	---NA---	325
TRUE	TRINITY_DN25115_c0_g1_i1	nicotinate-nucleotide pyrophosphorylase [carboxylating]	1091	20	9.30E-14	72.6	7	F:GO:0004514; C:GO:0005829; P:GO:0009435; P:GO:0034213; F:GO:0042803; P:GO:0051259; C:GO:0070062	F:nicotinate-nucleotide diphosphorylase (carboxylating) activity; C:cytosol; P:NAD biosynthetic process; P:quinolinate catabolic process; F:protein homodimerization activity; P:protein complex oligomerization; C:extracellular exosome	EC:2.4.2.19	Nicotinate-nucleotide diphosphorylase (carboxylating)
TRUE	TRINITY_DN25115_c0_g1_i2	nicotinate-nucleotide pyrophosphorylase [carboxylating]	1161	20	1.15E-13	72.6	7	F:GO:0004514; C:GO:0005829; P:GO:0009435; P:GO:0034213; F:GO:0042803; P:GO:0051259; C:GO:0070062	F:nicotinate-nucleotide diphosphorylase (carboxylating) activity; C:cytosol; P:NAD biosynthetic process; P:quinolinate catabolic process; F:protein homodimerization activity; P:protein complex oligomerization; C:extracellular exosome	EC:2.4.2.19	Nicotinate-nucleotide diphosphorylase (carboxylating)
TRUE	TRINITY_DN25138_c0_g1_i1	---NA---	657
TRUE	TRINITY_DN25138_c0_g1_i2	---NA---	620
TRUE	TRINITY_DN25169_c1_g1_i1	---NA---	326
TRUE	TRINITY_DN25139_c0_g1_i1	---NA---	264
TRUE	TRINITY_DN25191_c0_g1_i1	ATP synthase F1, gamma subunit	251	20	9.75E-52	82.65	4	C:GO:0005756; P:GO:0015986; F:GO:0046933; F:GO:0046961	C:mitochondrial proton-transporting ATP synthase, central stalk; P:ATP synthesis coupled proton transport; F:proton-transporting ATP synthase activity, rotational mechanism; F:proton-transporting ATPase activity, rotational mechanism	EC:3.6.1.3; EC:3.6.1.15	Adenosinetriphosphatase; Nucleoside-triphosphate phosphatase
TRUE	TRINITY_DN25163_c0_g1_i1	transmembrane protein	714	9	1.19E-11	45.78	2	C:GO:0016020; C:GO:0016021	C:membrane; C:integral component of membrane
TRUE	TRINITY_DN25132_c0_g1_i1	---NA---	329
TRUE	TRINITY_DN25132_c0_g2_i1	---NA---	265
TRUE	TRINITY_DN25103_c0_g1_i1	nucleolar protein 56	380	20	3.26E-57	87.45	5	P:GO:0000154; C:GO:0019013; F:GO:0030515; C:GO:0031428; C:GO:0032040	P:rRNA modification; C:viral nucleocapsid; F:snoRNA binding; C:box C/D snoRNP complex; C:small-subunit processome
TRUE	TRINITY_DN25103_c0_g2_i1	Nop-domain-containing protein	284	20	3.76E-22	78.7	4	P:GO:0006364; C:GO:0030686; C:GO:0031428; C:GO:0032040	P:rRNA processing; C:90S preribosome; C:box C/D snoRNP complex; C:small-subunit processome
TRUE	TRINITY_DN25103_c0_g3_i1	nucleolar protein 56	284	20	4.68E-35	78.2	4	P:GO:0000154; F:GO:0030515; C:GO:0031428; C:GO:0032040	P:rRNA modification; F:snoRNA binding; C:box C/D snoRNP complex; C:small-subunit processome
TRUE	TRINITY_DN25152_c0_g1_i1	---NA---	337
TRUE	TRINITY_DN25152_c0_g2_i1	transcription initiation factor TFIID subunit 1-like	307	7	5.53E-08	73.43	2	C:GO:0016020; C:GO:0016021	C:membrane; C:integral component of membrane
TRUE	TRINITY_DN25197_c0_g1_i1	probable ATP synthase subunit f, mitochondrial	432	20	7.46E-40	87.7	4	C:GO:0000276; P:GO:0015986; F:GO:0046933; F:GO:0046961	C:mitochondrial proton-transporting ATP synthase complex, coupling factor F(o); P:ATP synthesis coupled proton transport; F:proton-transporting ATP synthase activity, rotational mechanism; F:proton-transporting ATPase activity, rotational mechanism	EC:3.6.1.3; EC:3.6.1.15	Adenosinetriphosphatase; Nucleoside-triphosphate phosphatase
TRUE	TRINITY_DN25174_c0_g1_i1	peroxisomal membrane protein PMP34	1109	20	2.56E-43	58.65	6	F:GO:0005215; C:GO:0005743; P:GO:0006810; C:GO:0016020; C:GO:0016021; P:GO:0055085	F:transporter activity; C:mitochondrial inner membrane; P:transport; C:membrane; C:integral component of membrane; P:transmembrane transport
TRUE	TRINITY_DN25174_c0_g1_i2	Peroxisomal membrane protein PMP34	1271	20	2.97E-51	57.75	13	F:GO:0005347; C:GO:0005779; P:GO:0006635; F:GO:0015217; F:GO:0015228; F:GO:0015230; P:GO:0015867; P:GO:0015908; F:GO:0044610; F:GO:0051087; F:GO:0051724; P:GO:0055085; F:GO:0080122	F:ATP transmembrane transporter activity; C:integral component of peroxisomal membrane; P:fatty acid beta-oxidation; F:ADP transmembrane transporter activity; F:coenzyme A transmembrane transporter activity; F:FAD transmembrane transporter activity; P:ATP transport; P:fatty acid transport; F:FMN transmembrane transporter activity; F:chaperone binding; F:NAD transmembrane transporter activity; P:t…
TRUE	TRINITY_DN25174_c0_g1_i3	peroxisomal membrane protein PMP34	1469	20	2.87E-35	59.9	13	F:GO:0005347; C:GO:0005779; P:GO:0006635; F:GO:0015217; F:GO:0015228; F:GO:0015230; P:GO:0015867; P:GO:0015908; F:GO:0044610; F:GO:0051087; F:GO:0051724; P:GO:0055085; F:GO:0080122	F:ATP transmembrane transporter activity; C:integral component of peroxisomal membrane; P:fatty acid beta-oxidation; F:ADP transmembrane transporter activity; F:coenzyme A transmembrane transporter activity; F:FAD transmembrane transporter activity; P:ATP transport; P:fatty acid transport; F:FMN transmembrane transporter activity; F:chaperone binding; F:NAD transmembrane transporter activity; P:t…
TRUE	TRINITY_DN25174_c0_g1_i4	peroxisomal membrane protein PMP34	1564	20	4.47E-35	59.9	13	F:GO:0005347; C:GO:0005779; P:GO:0006635; F:GO:0015217; F:GO:0015228; F:GO:0015230; P:GO:0015867; P:GO:0015908; F:GO:0044610; F:GO:0051087; F:GO:0051724; P:GO:0055085; F:GO:0080122	F:ATP transmembrane transporter activity; C:integral component of peroxisomal membrane; P:fatty acid beta-oxidation; F:ADP transmembrane transporter activity; F:coenzyme A transmembrane transporter activity; F:FAD transmembrane transporter activity; P:ATP transport; P:fatty acid transport; F:FMN transmembrane transporter activity; F:chaperone binding; F:NAD transmembrane transporter activity; P:t…
TRUE	TRINITY_DN25174_c0_g1_i5	peroxisomal membrane protein PMP34	1176	20	2.37E-65	58.95	13	F:GO:0005347; C:GO:0005779; P:GO:0006635; F:GO:0015217; F:GO:0015228; F:GO:0015230; P:GO:0015867; P:GO:0015908; F:GO:0044610; F:GO:0051087; F:GO:0051724; P:GO:0055085; F:GO:0080122	F:ATP transmembrane transporter activity; C:integral component of peroxisomal membrane; P:fatty acid beta-oxidation; F:ADP transmembrane transporter activity; F:coenzyme A transmembrane transporter activity; F:FAD transmembrane transporter activity; P:ATP transport; P:fatty acid transport; F:FMN transmembrane transporter activity; F:chaperone binding; F:NAD transmembrane transporter activity; P:t…
TRUE	TRINITY_DN25179_c1_g1_i1	---NA---	276
TRUE	TRINITY_DN25114_c0_g1_i1	protein MAK16 homolog	1516	20	2.11E-86	83.35	5	P:GO:0000460; P:GO:0000470; F:GO:0003676; C:GO:0005730; C:GO:0030687	P:maturation of 5.8S rRNA; P:maturation of LSU-rRNA; F:nucleic acid binding; C:nucleolus; C:preribosome, large subunit precursor
TRUE	TRINITY_DN25114_c0_g1_i2	---NA---	384
TRUE	TRINITY_DN25107_c0_g1_i1	protein YIF1B-B-like	1516	20	8.85E-144	67.8	1	C:GO:0016021	C:integral component of membrane
TRUE	TRINITY_DN25149_c0_g1_i1	---NA---	451
TRUE	TRINITY_DN25180_c0_g1_i1	AGC/AKT protein kinase	392	20	3.48E-10	68.65	27	P:GO:0001934; F:GO:0004674; F:GO:0005515; F:GO:0005524; C:GO:0005654; C:GO:0005829; C:GO:0005886; P:GO:0008286; P:GO:0010468; P:GO:0010748; C:GO:0012505; P:GO:0018105; P:GO:0030334; P:GO:0031324; C:GO:0031410; P:GO:0032000; P:GO:0034613; P:GO:0035556; P:GO:0045444; P:GO:0045725; P:GO:0046326; P:GO:0048584; P:GO:0051128; P:GO:0051172; P:GO:0060644; P:GO:0071156; P:GO:2000147	P:positive regulation of protein phosphorylation; F:protein serine/threonine kinase activity; F:protein binding; F:ATP binding; C:nucleoplasm; C:cytosol; C:plasma membrane; P:insulin receptor signaling pathway; P:regulation of gene expression; P:negative regulation of plasma membrane long-chain fatty acid transport; C:endomembrane system; P:peptidyl-serine phosphorylation; P:regulation of cell mi…	EC:2.7.11	Transferring phosphorus-containing groups
TRUE	TRINITY_DN25180_c0_g1_i2	AGC/AKT protein kinase	425	20	4.95E-10	68.9	5	F:GO:0000166; F:GO:0004674; C:GO:0005622; P:GO:0018105; P:GO:0035556	F:nucleotide binding; F:protein serine/threonine kinase activity; C:intracellular; P:peptidyl-serine phosphorylation; P:intracellular signal transduction	EC:2.7.11	Transferring phosphorus-containing groups
TRUE	TRINITY_DN25180_c0_g1_i3	AGC/AKT protein kinase	472	20	7.79E-10	68.9	5	F:GO:0000166; F:GO:0004674; C:GO:0005622; P:GO:0018105; P:GO:0035556	F:nucleotide binding; F:protein serine/threonine kinase activity; C:intracellular; P:peptidyl-serine phosphorylation; P:intracellular signal transduction	EC:2.7.11	Transferring phosphorus-containing groups
TRUE	TRINITY_DN25180_c0_g1_i4	AGC/AKT protein kinase	409	20	3.22E-10	68.3	5	F:GO:0000166; F:GO:0004674; C:GO:0005622; P:GO:0018105; P:GO:0035556	F:nucleotide binding; F:protein serine/threonine kinase activity; C:intracellular; P:peptidyl-serine phosphorylation; P:intracellular signal transduction	EC:2.7.11	Transferring phosphorus-containing groups
TRUE	TRINITY_DN25180_c0_g1_i5	AGC/AKT protein kinase	455	20	6.72E-10	68.9	13	F:GO:0000166; F:GO:0004674; P:GO:0016043; P:GO:0018105; P:GO:0031325; P:GO:0035556; C:GO:0044424; P:GO:0048519; P:GO:0051050; P:GO:0060255; P:GO:0071310; C:GO:0071944; P:GO:0080090	F:nucleotide binding; F:protein serine/threonine kinase activity; P:cellular component organization; P:peptidyl-serine phosphorylation; P:positive regulation of cellular metabolic process; P:intracellular signal transduction; C:intracellular part; P:negative regulation of biological process; P:positive regulation of transport; P:regulation of macromolecule metabolic process; P:cellular response t…	EC:2.7.11	Transferring phosphorus-containing groups
TRUE	TRINITY_DN25133_c1_g1_i1	---NA---	311
TRUE	TRINITY_DN25126_c0_g1_i1	retinoic acid receptor RXR-alpha-B-like	3108	20	4.44E-45	61.65	4	F:GO:0003676; F:GO:0003700; P:GO:0007165; F:GO:0038023	F:nucleic acid binding; F:DNA binding transcription factor activity; P:signal transduction; F:signaling receptor activity
TRUE	TRINITY_DN25160_c0_g1_i1	leukocyte elastase inhibitor-like	2207	20	0	52.7	1	C:GO:0005615	C:extracellular space
TRUE	TRINITY_DN25183_c0_g1_i1	protein-L-isoaspartate O-methyltransferase domain-containing protein 1	2656	20	1.35E-102	72.25	3	P:GO:0006464; F:GO:0008168; P:GO:0032259	P:cellular protein modification process; F:methyltransferase activity; P:methylation
TRUE	TRINITY_DN25183_c0_g1_i2	protein-L-isoaspartate O-methyltransferase domain-containing protein 1	2444	20	2.65E-103	72.25	3	P:GO:0006464; F:GO:0008168; P:GO:0032259	P:cellular protein modification process; F:methyltransferase activity; P:methylation
TRUE	TRINITY_DN25183_c0_g1_i3	protein-L-isoaspartate O-methyltransferase domain-containing protein 1	2489	20	3.99E-103	72.25	3	P:GO:0006464; F:GO:0008168; P:GO:0032259	P:cellular protein modification process; F:methyltransferase activity; P:methylation
TRUE	TRINITY_DN25155_c0_g1_i1	heat shock 70 kDa protein 12B	1100	20	2.20E-89	61.1	2	P:GO:0002040; P:GO:0048514	P:sprouting angiogenesis; P:blood vessel morphogenesis
TRUE	TRINITY_DN25155_c0_g1_i2	heat shock 70 kDa protein 12B-like	285	20	3.79E-27	62.05	2	P:GO:0002040; P:GO:0048514	P:sprouting angiogenesis; P:blood vessel morphogenesis
TRUE	TRINITY_DN25140_c0_g1_i1	---NA---	371
TRUE	TRINITY_DN25124_c0_g1_i1	---NA---	422
TRUE	TRINITY_DN25124_c0_g2_i1	actin binding protein	325	20	1.07E-26	67	4	F:GO:0003779; P:GO:0016043; F:GO:0017048; P:GO:0030036	F:actin binding; P:cellular component organization; F:Rho GTPase binding; P:actin cytoskeleton organization
TRUE	TRINITY_DN25195_c0_g1_i1	---NA---	1200
TRUE	TRINITY_DN25195_c0_g1_i3	---NA---	805
TRUE	TRINITY_DN25108_c0_g1_i1	Importin subunit beta-1	330	20	3.01E-40	71.6	13	P:GO:0000060; P:GO:0000070; F:GO:0005515; C:GO:0005737; P:GO:0006607; P:GO:0006610; P:GO:0007051; F:GO:0008139; F:GO:0008565; C:GO:0031965; C:GO:0034399; P:GO:0051303; P:GO:1902850	P:protein import into nucleus, translocation; P:mitotic sister chromatid segregation; F:protein binding; C:cytoplasm; P:NLS-bearing protein import into nucleus; P:ribosomal protein import into nucleus; P:spindle organization; F:nuclear localization sequence binding; F:protein transporter activity; C:nuclear membrane; C:nuclear periphery; P:establishment of chromosome localization; P:microtubule c…
TRUE	TRINITY_DN25156_c0_g1_i1	gastrula zinc finger protein XlCGF57.1-like	1191	20	9.68E-109	57.35	2	F:GO:0003676; F:GO:0046872	F:nucleic acid binding; F:metal ion binding
TRUE	TRINITY_DN25156_c0_g1_i2	gastrula zinc finger protein XlCGF57.1-like	1727	20	5.56E-107	57.2	2	F:GO:0003676; F:GO:0046872	F:nucleic acid binding; F:metal ion binding
TRUE	TRINITY_DN25193_c0_g1_i1	---NA---	422
TRUE	TRINITY_DN25198_c0_g1_i1	reticulon family protein	401	20	1.25E-21	51.7	4	C:GO:0005783; C:GO:0005789; C:GO:0016020; C:GO:0016021	C:endoplasmic reticulum; C:endoplasmic reticulum membrane; C:membrane; C:integral component of membrane
TRUE	TRINITY_DN25198_c0_g2_i1	---NA---	313
TRUE	TRINITY_DN25168_c0_g1_i1	---NA---	267
TRUE	TRINITY_DN25190_c0_g1_i2	hypothetical protein HELRODRAFT_162809	1046	1	4.71E-08	64
TRUE	TRINITY_DN25158_c0_g1_i1	GRIP and coiled-coil domain-containing protein 2	4451	20	2.60E-63	54	1	P:GO:0046907	P:intracellular transport
TRUE	TRINITY_DN25158_c0_g1_i2	GRIP and coiled-coil domain-containing protein 2	4382	20	2.37E-63	54	1	P:GO:0046907	P:intracellular transport
TRUE	TRINITY_DN25158_c0_g1_i3	GRIP and coiled-coil domain-containing protein 2	4835	20	8.11E-63	54.65	1	P:GO:0046907	P:intracellular transport
TRUE	TRINITY_DN25158_c0_g1_i5	GRIP and coiled-coil domain-containing protein 2	4540	20	2.85E-63	54	1	P:GO:0046907	P:intracellular transport
TRUE	TRINITY_DN7401_c0_g1_i1	heat shock protein-like protein SSE1	399	5	4.77E-09	95.6	1	F:GO:0005524	F:ATP binding
TRUE	TRINITY_DN7404_c0_g1_i1	---NA---	286
TRUE	TRINITY_DN7422_c0_g1_i1	---NA---	340
TRUE	TRINITY_DN7470_c0_g1_i1	universal minicircle sequence binding protein (UMSBP)	259	20	7.52E-15	67.8	4	F:GO:0003676; F:GO:0004386; F:GO:0005524; F:GO:0008270	F:nucleic acid binding; F:helicase activity; F:ATP binding; F:zinc ion binding	EC:3.6.1.15	Nucleoside-triphosphate phosphatase
TRUE	TRINITY_DN7431_c0_g1_i1	Mitochondrial ribosomal protein of the large subunit	413	20	1.50E-62	76.55	2	F:GO:0003735; C:GO:0005762	F:structural constituent of ribosome; C:mitochondrial large ribosomal subunit
TRUE	TRINITY_DN7444_c0_g1_i1	---NA---	260
TRUE	TRINITY_DN7441_c0_g1_i1	---NA---	357
TRUE	TRINITY_DN7490_c0_g1_i1	---NA---	301
TRUE	TRINITY_DN7415_c0_g1_i1	---NA---	353
TRUE	TRINITY_DN7497_c0_g1_i1	---NA---	347
TRUE	TRINITY_DN7482_c0_g1_i1	---NA---	268
TRUE	TRINITY_DN7463_c0_g1_i1	---NA---	303
TRUE	TRINITY_DN7451_c0_g1_i1	2,4-dienoyl-CoA reductase, mitochondrial	2013	20	1.08E-145	70.8	1	C:GO:0043231	C:intracellular membrane-bounded organelle
TRUE	TRINITY_DN7451_c0_g1_i2	2,4-dienoyl-CoA reductase, mitochondrial	1992	20	2.61E-148	72.45	3	C:GO:0005634; C:GO:0005737; P:GO:0009987	C:nucleus; C:cytoplasm; P:cellular process
TRUE	TRINITY_DN7421_c0_g1_i1	---NA---	275
TRUE	TRINITY_DN7425_c0_g1_i1	START domain containing protein	261	20	1.29E-08	55.65	1	P:GO:0065007	P:biological regulation
TRUE	TRINITY_DN7439_c0_g1_i1	---NA---	317
TRUE	TRINITY_DN7439_c0_g2_i1	---NA---	353
TRUE	TRINITY_DN7450_c0_g1_i1	---NA---	295
TRUE	TRINITY_DN7402_c0_g1_i1	---NA---	455
TRUE	TRINITY_DN7499_c0_g1_i1	Fatty acid synthase subunit beta [	325	20	1.13E-57	93.15	11	F:GO:0004313; F:GO:0004314; F:GO:0004318; F:GO:0004319; C:GO:0005739; C:GO:0005811; C:GO:0005835; F:GO:0016409; F:GO:0019171; P:GO:0042759; P:GO:0055114	F:[acyl-carrier-protein] S-acetyltransferase activity; F:[acyl-carrier-protein] S-malonyltransferase activity; F:enoyl-[acyl-carrier-protein] reductase (NADH) activity; F:enoyl-[acyl-carrier-protein] reductase (NADPH, B-specific) activity; C:mitochondrion; C:lipid droplet; C:fatty acid synthase complex; F:palmitoyltransferase activity; F:3-hydroxyacyl-[acyl-carrier-protein] dehydratase activity; …	EC:2.3.1.85; EC:1.3.1.9; EC:2.3.1.38; EC:4.2.1.59; EC:2.3.1.39; EC:1.3.1.10	Fatty-acid synthase; Enoyl-[acyl-carrier-protein] reductase (NADH); [Acyl-carrier-protein] S-acetyltransferase; 3-hydroxyacyl-[acyl-carrier-protein] dehydratase; [Acyl-carrier-protein] S-malonyltransferase; Enoyl-[acyl-carrier-protein] reductase (NADPH, Si-specific)
TRUE	TRINITY_DN7429_c0_g1_i1	---NA---	278
TRUE	TRINITY_DN34091_c0_g1_i1	---NA---	470
TRUE	TRINITY_DN34091_c2_g2_i1	---NA---	270
TRUE	TRINITY_DN34091_c4_g1_i1	hypothetical protein HELRODRAFT_84043	470	3	1.80E-06	76.67	4	P:GO:0003333; F:GO:0015171; C:GO:0016020; C:GO:0016021	P:amino acid transmembrane transport; F:amino acid transmembrane transporter activity; C:membrane; C:integral component of membrane
TRUE	TRINITY_DN34091_c7_g1_i1	zinc finger MYM-type protein 1-like	1218	5	9.43E-10	61
TRUE	TRINITY_DN34091_c7_g2_i1	---NA---	991
TRUE	TRINITY_DN34091_c8_g1_i1	---NA---	253
TRUE	TRINITY_DN34091_c8_g2_i1	---NA---	376
TRUE	TRINITY_DN34091_c8_g3_i1	---NA---	250
TRUE	TRINITY_DN34091_c8_g2_i2	---NA---	355
TRUE	TRINITY_DN34091_c8_g4_i1	Transposon Tf2-8 polyprotein	460	20	1.88E-16	68.05	3	F:GO:0003676; F:GO:0008270; P:GO:0015074	F:nucleic acid binding; F:zinc ion binding; P:DNA integration
TRUE	TRINITY_DN34091_c8_g2_i3	---NA---	257
TRUE	TRINITY_DN34091_c8_g5_i1	E3 ubiquitin-protein ligase Topors-like	2160	20	5.02E-37	48.95	3	F:GO:0008270; F:GO:0016874; F:GO:0046872	F:zinc ion binding; F:ligase activity; F:metal ion binding
TRUE	TRINITY_DN34091_c8_g6_i1	---NA---	350
TRUE	TRINITY_DN34091_c8_g4_i2	---NA---	292
TRUE	TRINITY_DN34091_c8_g4_i3	Retrovirus-related Pol polyprotein from transposon 17.6	654	20	1.25E-16	67.25	3	F:GO:0003676; F:GO:0008270; P:GO:0015074	F:nucleic acid binding; F:zinc ion binding; P:DNA integration
TRUE	TRINITY_DN34091_c8_g8_i1	Transposon Ty3-I Gag-Pol polyprotein	1342	20	6.50E-11	65.6	3	F:GO:0003676; F:GO:0008270; P:GO:0015074	F:nucleic acid binding; F:zinc ion binding; P:DNA integration
TRUE	TRINITY_DN34091_c8_g1_i3	---NA---	1061
TRUE	TRINITY_DN34091_c10_g1_i1	---NA---	266
TRUE	TRINITY_DN34002_c0_g1_i1	protein O-linked-mannose beta-1,2-N-acetylglucosaminyltransferase 1-like	2575	20	6.58E-94	49.15	6	P:GO:0006486; F:GO:0008375; C:GO:0016020; C:GO:0016021; F:GO:0016740; F:GO:0016757	P:protein glycosylation; F:acetylglucosaminyltransferase activity; C:membrane; C:integral component of membrane; F:transferase activity; F:transferase activity, transferring glycosyl groups
TRUE	TRINITY_DN34002_c0_g1_i2	protein O-linked-mannose beta-1,2-N-acetylglucosaminyltransferase 1-like	1641	20	6.62E-69	50.7	4	P:GO:0006486; F:GO:0008375; C:GO:0016020; C:GO:0016021	P:protein glycosylation; F:acetylglucosaminyltransferase activity; C:membrane; C:integral component of membrane
TRUE	TRINITY_DN34002_c0_g1_i3	protein O-linked-mannose beta-1,2-N-acetylglucosaminyltransferase 1-like	1800	20	3.07E-96	51.9	6	P:GO:0006486; F:GO:0008375; C:GO:0016020; C:GO:0016021; F:GO:0016740; F:GO:0016757	P:protein glycosylation; F:acetylglucosaminyltransferase activity; C:membrane; C:integral component of membrane; F:transferase activity; F:transferase activity, transferring glycosyl groups
TRUE	TRINITY_DN34002_c0_g1_i4	protein FAM3D	1746	20	7.23E-19	56.6	11	F:GO:0003674; F:GO:0004842; C:GO:0005575; P:GO:0006486; F:GO:0008270; F:GO:0008375; C:GO:0016020; C:GO:0016021; P:GO:0016567; P:GO:0046676; F:GO:0046872	F:molecular_function; F:ubiquitin-protein transferase activity; C:cellular_component; P:protein glycosylation; F:zinc ion binding; F:acetylglucosaminyltransferase activity; C:membrane; C:integral component of membrane; P:protein ubiquitination; P:negative regulation of insulin secretion; F:metal ion binding
TRUE	TRINITY_DN34002_c0_g1_i5	protein O-linked-mannose beta-1,2-N-acetylglucosaminyltransferase 1-like	2707	20	3.03E-92	49.65	6	P:GO:0006486; F:GO:0008375; C:GO:0016020; C:GO:0016021; F:GO:0016740; F:GO:0016757	P:protein glycosylation; F:acetylglucosaminyltransferase activity; C:membrane; C:integral component of membrane; F:transferase activity; F:transferase activity, transferring glycosyl groups
TRUE	TRINITY_DN34002_c0_g1_i6	protein O-linked-mannose beta-1,2-N-acetylglucosaminyltransferase 1-like	2504	20	1.03E-78	50.3	4	P:GO:0006486; F:GO:0008375; C:GO:0016020; C:GO:0016021	P:protein glycosylation; F:acetylglucosaminyltransferase activity; C:membrane; C:integral component of membrane
TRUE	TRINITY_DN34041_c0_g1_i1	zinc finger protein 408 isoform X2	3079	20	7.48E-121	58.8	2	F:GO:0003676; F:GO:0046872	F:nucleic acid binding; F:metal ion binding
TRUE	TRINITY_DN34041_c1_g1_i2	---NA---	389
TRUE	TRINITY_DN34041_c1_g2_i1	---NA---	349
TRUE	TRINITY_DN34041_c1_g2_i2	---NA---	325
TRUE	TRINITY_DN34041_c3_g1_i2	---NA---	459
TRUE	TRINITY_DN34041_c4_g1_i3	tolloid-like protein 2	2816	20	1.55E-87	55.15	9	F:GO:0004222; F:GO:0005509; P:GO:0006508; P:GO:0007275; F:GO:0008233; F:GO:0008237; F:GO:0008270; F:GO:0016787; F:GO:0046872	F:metalloendopeptidase activity; F:calcium ion binding; P:proteolysis; P:multicellular organism development; F:peptidase activity; F:metallopeptidase activity; F:zinc ion binding; F:hydrolase activity; F:metal ion binding
TRUE	TRINITY_DN34041_c5_g1_i1	ran-binding protein 10	3207	20	6.58E-79	85.45
TRUE	TRINITY_DN34041_c5_g2_i1	mediator of RNA polymerase II transcription subunit 12-like protein isoform X3	7587	20	0	61.95	6	F:GO:0001104; F:GO:0001105; P:GO:0006357; F:GO:0008013; C:GO:0016592; P:GO:0045944	F:RNA polymerase II transcription cofactor activity; F:RNA polymerase II transcription coactivator activity; P:regulation of transcription by RNA polymerase II; F:beta-catenin binding; C:mediator complex; P:positive regulation of transcription by RNA polymerase II
TRUE	TRINITY_DN34041_c5_g1_i4	ran-binding protein 10	575	20	2.61E-62	88.05
TRUE	TRINITY_DN34041_c5_g3_i1	---NA---	450
TRUE	TRINITY_DN34041_c5_g1_i5	ran-binding protein 9-like isoform X1	976	20	4.03E-121	76.05
TRUE	TRINITY_DN34041_c5_g1_i6	ran-binding protein 10	2852	20	3.85E-97	79.4
TRUE	TRINITY_DN34041_c5_g1_i7	---NA---	254
TRUE	TRINITY_DN34041_c5_g1_i8	Ran-binding protein 9	2213	20	3.05E-27	73.25	1	C:GO:0016020	C:membrane
TRUE	TRINITY_DN34041_c5_g2_i2	mediator of RNA polymerase II transcription subunit 12-like protein	4797	20	1.16E-174	59.25	3	F:GO:0001104; P:GO:0006357; C:GO:0016592	F:RNA polymerase II transcription cofactor activity; P:regulation of transcription by RNA polymerase II; C:mediator complex
TRUE	TRINITY_DN34041_c5_g1_i9	ran-binding protein 10	1565	20	1.24E-52	52.8
TRUE	TRINITY_DN34041_c5_g2_i3	mediator of RNA polymerase II transcription subunit 12-like protein isoform X1	6988	20	0	64.8	1	F:GO:0001104	F:RNA polymerase II transcription cofactor activity
TRUE	TRINITY_DN34041_c5_g2_i4	---NA---	3483
TRUE	TRINITY_DN34007_c0_g1_i2	breakpoint cluster region protein	4926	20	0	60.6	4	F:GO:0005089; F:GO:0005096; P:GO:0035023; P:GO:0043547	F:Rho guanyl-nucleotide exchange factor activity; F:GTPase activator activity; P:regulation of Rho protein signal transduction; P:positive regulation of GTPase activity
TRUE	TRINITY_DN34007_c0_g3_i1	pleckstrin homology domain-containing family M member 2-like	4262	20	4.95E-27	57.9
TRUE	TRINITY_DN34007_c0_g3_i2	pleckstrin homology domain-containing family M member 2-like	2617	20	4.74E-20	56.3
TRUE	TRINITY_DN34007_c0_g1_i4	breakpoint cluster region protein	4417	20	0	66.8	28	P:GO:0002692; P:GO:0003014; F:GO:0005089; F:GO:0005096; C:GO:0005829; C:GO:0005886; P:GO:0006468; P:GO:0007420; C:GO:0014069; F:GO:0016740; P:GO:0030036; P:GO:0035023; P:GO:0042472; P:GO:0043114; P:GO:0043314; P:GO:0043547; P:GO:0048872; P:GO:0050728; P:GO:0050766; P:GO:0050885; P:GO:0051171; P:GO:0051726; P:GO:0060216; P:GO:0060268; P:GO:0060313; P:GO:0065002; P:GO:0071222; P:GO:2000378	P:negative regulation of cellular extravasation; P:renal system process; F:Rho guanyl-nucleotide exchange factor activity; F:GTPase activator activity; C:cytosol; C:plasma membrane; P:protein phosphorylation; P:brain development; C:postsynaptic density; F:transferase activity; P:actin cytoskeleton organization; P:regulation of Rho protein signal transduction; P:inner ear morphogenesis; P:regulati…
TRUE	TRINITY_DN34007_c0_g4_i1	---NA---	539
TRUE	TRINITY_DN34007_c0_g1_i6	breakpoint cluster region protein	5089	20	0	66.6	28	P:GO:0002692; P:GO:0003014; F:GO:0005089; F:GO:0005096; C:GO:0005829; C:GO:0005886; P:GO:0006468; P:GO:0007420; C:GO:0014069; F:GO:0016740; P:GO:0030036; P:GO:0035023; P:GO:0042472; P:GO:0043114; P:GO:0043314; P:GO:0043547; P:GO:0048872; P:GO:0050728; P:GO:0050766; P:GO:0050885; P:GO:0051171; P:GO:0051726; P:GO:0060216; P:GO:0060268; P:GO:0060313; P:GO:0065002; P:GO:0071222; P:GO:2000378	P:negative regulation of cellular extravasation; P:renal system process; F:Rho guanyl-nucleotide exchange factor activity; F:GTPase activator activity; C:cytosol; C:plasma membrane; P:protein phosphorylation; P:brain development; C:postsynaptic density; F:transferase activity; P:actin cytoskeleton organization; P:regulation of Rho protein signal transduction; P:inner ear morphogenesis; P:regulati…
TRUE	TRINITY_DN34007_c0_g3_i3	pleckstrin homology domain-containing family M member 2-like	4776	20	9.17E-20	56.25
TRUE	TRINITY_DN34007_c0_g3_i4	pleckstrin homology domain-containing family M member 2-like	4349	20	6.05E-27	57.5
TRUE	TRINITY_DN34007_c0_g1_i7	breakpoint cluster region protein	4259	20	0	58.55	5	F:GO:0005089; F:GO:0005096; P:GO:0035023; P:GO:0043547; P:GO:0048519	F:Rho guanyl-nucleotide exchange factor activity; F:GTPase activator activity; P:regulation of Rho protein signal transduction; P:positive regulation of GTPase activity; P:negative regulation of biological process
TRUE	TRINITY_DN34007_c0_g1_i9	breakpoint cluster region protein	3550	20	0	57.5	5	F:GO:0005089; F:GO:0005096; P:GO:0035023; P:GO:0043547; P:GO:0048519	F:Rho guanyl-nucleotide exchange factor activity; F:GTPase activator activity; P:regulation of Rho protein signal transduction; P:positive regulation of GTPase activity; P:negative regulation of biological process
TRUE	TRINITY_DN34007_c0_g1_i10	breakpoint cluster region protein	4514	20	0	60.6	4	F:GO:0005089; F:GO:0005096; P:GO:0035023; P:GO:0043547	F:Rho guanyl-nucleotide exchange factor activity; F:GTPase activator activity; P:regulation of Rho protein signal transduction; P:positive regulation of GTPase activity
TRUE	TRINITY_DN34007_c0_g1_i11	active breakpoint cluster region-related protein isoform X2	959	20	8.28E-39	57.25	4	F:GO:0005085; P:GO:0007165; P:GO:0048519; P:GO:0048583	F:guanyl-nucleotide exchange factor activity; P:signal transduction; P:negative regulation of biological process; P:regulation of response to stimulus
TRUE	TRINITY_DN34007_c0_g3_i5	---NA---	397
TRUE	TRINITY_DN34007_c0_g1_i12	breakpoint cluster region protein	4175	20	0	60.6	4	F:GO:0005089; F:GO:0005096; P:GO:0035023; P:GO:0043547	F:Rho guanyl-nucleotide exchange factor activity; F:GTPase activator activity; P:regulation of Rho protein signal transduction; P:positive regulation of GTPase activity
TRUE	TRINITY_DN34007_c0_g3_i6	pleckstrin homology domain-containing family M member 2-like	4142	20	7.22E-28	57.5
TRUE	TRINITY_DN34007_c0_g2_i2	active breakpoint cluster region-related protein-like	310	20	4.21E-39	71.45	7	F:GO:0005089; F:GO:0005096; P:GO:0032501; P:GO:0032879; P:GO:0035023; P:GO:0043547; P:GO:0048523	F:Rho guanyl-nucleotide exchange factor activity; F:GTPase activator activity; P:multicellular organismal process; P:regulation of localization; P:regulation of Rho protein signal transduction; P:positive regulation of GTPase activity; P:negative regulation of cellular process
TRUE	TRINITY_DN34007_c0_g4_i2	---NA---	504
TRUE	TRINITY_DN34007_c0_g1_i13	breakpoint cluster region protein	5010	20	0	58.65	5	F:GO:0005089; F:GO:0005096; P:GO:0035023; P:GO:0043547; P:GO:0048519	F:Rho guanyl-nucleotide exchange factor activity; F:GTPase activator activity; P:regulation of Rho protein signal transduction; P:positive regulation of GTPase activity; P:negative regulation of biological process
TRUE	TRINITY_DN34007_c0_g3_i7	pleckstrin homology domain-containing family M member 2-like	4809	20	9.24E-20	56.25
TRUE	TRINITY_DN34007_c0_g1_i14	breakpoint cluster region protein	3387	20	0	59.7	7	F:GO:0005089; F:GO:0005096; P:GO:0032501; P:GO:0032879; P:GO:0035023; P:GO:0043547; P:GO:0048519	F:Rho guanyl-nucleotide exchange factor activity; F:GTPase activator activity; P:multicellular organismal process; P:regulation of localization; P:regulation of Rho protein signal transduction; P:positive regulation of GTPase activity; P:negative regulation of biological process
TRUE	TRINITY_DN34007_c0_g3_i8	pleckstrin homology domain-containing family M member 2-like	2266	20	1.57E-28	57.5
TRUE	TRINITY_DN34007_c0_g1_i15	breakpoint cluster region protein	4338	20	0	58.6	5	F:GO:0005089; F:GO:0005096; P:GO:0035023; P:GO:0043547; P:GO:0048519	F:Rho guanyl-nucleotide exchange factor activity; F:GTPase activator activity; P:regulation of Rho protein signal transduction; P:positive regulation of GTPase activity; P:negative regulation of biological process
TRUE	TRINITY_DN34007_c0_g1_i16	---NA---	535
TRUE	TRINITY_DN34070_c1_g1_i1	---NA---	555
TRUE	TRINITY_DN34070_c2_g1_i1	---NA---	298
TRUE	TRINITY_DN34070_c3_g1_i1	Xin actin-binding repeat-containing protein 1	401	20	1.09E-14	63.8	6	F:GO:0003779; P:GO:0007507; C:GO:0016020; C:GO:0016021; P:GO:0030036; C:GO:0030054	F:actin binding; P:heart development; C:membrane; C:integral component of membrane; P:actin cytoskeleton organization; C:cell junction
TRUE	TRINITY_DN34070_c4_g2_i1	---NA---	309
TRUE	TRINITY_DN34070_c4_g3_i1	---NA---	497
TRUE	TRINITY_DN34070_c4_g4_i1	Putative ubiquitin thioesterase L96	483	20	5.79E-18	69.45	3	F:GO:0005515; F:GO:0044715; P:GO:0050794	F:protein binding; F:8-oxo-dGDP phosphatase activity; P:regulation of cellular process	EC:3.6.1.6	Nucleoside diphosphate phosphatase
TRUE	TRINITY_DN34070_c4_g5_i1	---NA---	317
TRUE	TRINITY_DN34070_c4_g5_i2	---NA---	263
TRUE	TRINITY_DN34070_c4_g6_i1	---NA---	273
TRUE	TRINITY_DN34070_c4_g1_i3	hypothetical protein BRAFLDRAFT_124569	269	1	9.63E-05	57	5	F:GO:0005057; F:GO:0005089; P:GO:0007165; P:GO:0035023; P:GO:0043547	F:signal transducer activity, downstream of receptor; F:Rho guanyl-nucleotide exchange factor activity; P:signal transduction; P:regulation of Rho protein signal transduction; P:positive regulation of GTPase activity
TRUE	TRINITY_DN34070_c4_g2_i3	---NA---	261
TRUE	TRINITY_DN34070_c5_g1_i1	Xin actin-binding repeat-containing protein 1	507	2	4.36E-05	66.5	4	F:GO:0003779; P:GO:0007507; P:GO:0030036; C:GO:0030054	F:actin binding; P:heart development; P:actin cytoskeleton organization; C:cell junction
TRUE	TRINITY_DN34070_c6_g1_i2	zinc finger SWIM domain-containing protein 8-like	7288	20	0	71.25	1	F:GO:0008270	F:zinc ion binding
TRUE	TRINITY_DN34070_c6_g1_i4	zinc finger SWIM domain-containing protein 8-like	7358	20	0	71.4	1	F:GO:0008270	F:zinc ion binding
TRUE	TRINITY_DN34070_c6_g1_i5	zinc finger SWIM domain-containing protein 8-like	7596	20	0	71.25	1	F:GO:0008270	F:zinc ion binding
TRUE	TRINITY_DN34070_c6_g1_i6	zinc finger SWIM domain-containing protein 8-like	2690	20	0	71.25	1	F:GO:0008270	F:zinc ion binding
TRUE	TRINITY_DN34070_c6_g1_i7	zinc finger SWIM domain-containing protein 8-like	7362	20	0	68.95	1	F:GO:0008270	F:zinc ion binding
TRUE	TRINITY_DN34070_c6_g1_i8	zinc finger SWIM domain-containing protein 8-like	7050	20	0	70.45	1	F:GO:0008270	F:zinc ion binding
TRUE	TRINITY_DN34070_c7_g1_i1	vacuolar protein sorting-associated protein 18 homolog	417	20	2.79E-35	70.4	7	P:GO:0008104; C:GO:0016020; P:GO:0016192; P:GO:0016197; P:GO:0032501; P:GO:0048757; P:GO:0071702	P:protein localization; C:membrane; P:vesicle-mediated transport; P:endosomal transport; P:multicellular organismal process; P:pigment granule maturation; P:organic substance transport
TRUE	TRINITY_DN34070_c7_g4_i1	---NA---	393
TRUE	TRINITY_DN34070_c7_g1_i2	vacuolar protein sorting-associated protein 18 homolog	1016	20	2.53E-64	64.05	2	P:GO:0033036; P:GO:0046907	P:macromolecule localization; P:intracellular transport
TRUE	TRINITY_DN34004_c1_g1_i1	Putative ubiquitin thioesterase L96	418	20	7.39E-11	62.15	5	F:GO:0005488; C:GO:0016020; F:GO:0044715; P:GO:0046488; P:GO:0065007	F:binding; C:membrane; F:8-oxo-dGDP phosphatase activity; P:phosphatidylinositol metabolic process; P:biological regulation	EC:3.6.1.6	Nucleoside diphosphate phosphatase
TRUE	TRINITY_DN34004_c2_g1_i1	---NA---	398
TRUE	TRINITY_DN34004_c3_g1_i1	---NA---	395
TRUE	TRINITY_DN34004_c3_g3_i1	---NA---	304
TRUE	TRINITY_DN34004_c3_g4_i1	---NA---	674
TRUE	TRINITY_DN34004_c3_g2_i2	---NA---	1613
TRUE	TRINITY_DN34004_c3_g5_i1	---NA---	351
TRUE	TRINITY_DN34004_c4_g1_i1	1-phosphatidylinositol 4,5-bisphosphate phosphodiesterase delta-4 isoform X3	517	6	7.36E-06	64.83	11	F:GO:0005215; C:GO:0005886; C:GO:0005887; P:GO:0006810; P:GO:0006811; P:GO:0009166; F:GO:0015347; C:GO:0016020; C:GO:0016021; F:GO:0016787; P:GO:0043252	F:transporter activity; C:plasma membrane; C:integral component of plasma membrane; P:transport; P:ion transport; P:nucleotide catabolic process; F:sodium-independent organic anion transmembrane transporter activity; C:membrane; C:integral component of membrane; F:hydrolase activity; P:sodium-independent organic anion transport
TRUE	TRINITY_DN34004_c4_g1_i2	1-phosphatidylinositol 4,5-bisphosphate phosphodiesterase delta-4 isoform X3	445	6	3.93E-06	64.83	11	F:GO:0005215; C:GO:0005886; C:GO:0005887; P:GO:0006810; P:GO:0006811; P:GO:0009166; F:GO:0015347; C:GO:0016020; C:GO:0016021; F:GO:0016787; P:GO:0043252	F:transporter activity; C:plasma membrane; C:integral component of plasma membrane; P:transport; P:ion transport; P:nucleotide catabolic process; F:sodium-independent organic anion transmembrane transporter activity; C:membrane; C:integral component of membrane; F:hydrolase activity; P:sodium-independent organic anion transport
TRUE	TRINITY_DN34004_c4_g2_i1	---NA---	520
TRUE	TRINITY_DN34004_c4_g2_i2	---NA---	743
TRUE	TRINITY_DN34004_c5_g1_i1	---NA---	265
TRUE	TRINITY_DN34004_c5_g1_i2	---NA---	253
TRUE	TRINITY_DN34004_c6_g1_i1	---NA---	783
TRUE	TRINITY_DN34004_c6_g1_i2	---NA---	415
TRUE	TRINITY_DN34004_c6_g1_i3	---NA---	707
TRUE	TRINITY_DN34004_c6_g4_i1	---NA---	251
TRUE	TRINITY_DN34004_c6_g1_i4	---NA---	384
TRUE	TRINITY_DN34004_c6_g1_i5	---NA---	977
TRUE	TRINITY_DN34004_c7_g2_i1	SPARC-related modular calcium-binding protein 1-like	1487	9	9.09E-10	53	2	C:GO:0016020; C:GO:0016021	C:membrane; C:integral component of membrane
TRUE	TRINITY_DN34004_c7_g1_i2	hypothetical protein HELRODRAFT_169949	668	1	6.58E-04	69	2	C:GO:0016020; C:GO:0016021	C:membrane; C:integral component of membrane
TRUE	TRINITY_DN34004_c7_g3_i1	---NA---	324
TRUE	TRINITY_DN34004_c9_g1_i1	transmembrane protein, putative	315	8	5.15E-06	70.75	8	F:GO:0003779; P:GO:0007507; P:GO:0009166; C:GO:0016020; C:GO:0016021; F:GO:0016787; P:GO:0030036; C:GO:0030054	F:actin binding; P:heart development; P:nucleotide catabolic process; C:membrane; C:integral component of membrane; F:hydrolase activity; P:actin cytoskeleton organization; C:cell junction
TRUE	TRINITY_DN34056_c0_g1_i1	---NA---	560
TRUE	TRINITY_DN34056_c0_g1_i2	---NA---	712
TRUE	TRINITY_DN34056_c1_g1_i1	Kynurenine--oxoglutarate transaminase 3	2097	20	0	70.7	3	F:GO:0003824; P:GO:0009058; F:GO:0030170	F:catalytic activity; P:biosynthetic process; F:pyridoxal phosphate binding
TRUE	TRINITY_DN34056_c1_g1_i2	kynurenine--oxoglutarate transaminase 3	1852	20	1.85E-151	73.15	9	C:GO:0005739; P:GO:0006103; P:GO:0009058; F:GO:0016212; F:GO:0016829; F:GO:0030170; F:GO:0042803; F:GO:0047315; P:GO:0070189	C:mitochondrion; P:2-oxoglutarate metabolic process; P:biosynthetic process; F:kynurenine-oxoglutarate transaminase activity; F:lyase activity; F:pyridoxal phosphate binding; F:protein homodimerization activity; F:kynurenine-glyoxylate transaminase activity; P:kynurenine metabolic process	EC:2.6.1.63; EC:2.6.1.7	Kynurenine--glyoxylate transaminase; Kynurenine--oxoglutarate transaminase
TRUE	TRINITY_DN34056_c1_g1_i3	kynurenine--oxoglutarate transaminase 3	1514	20	4.39E-153	74.25	4	F:GO:0008483; P:GO:0009058; F:GO:0016829; F:GO:0030170	F:transaminase activity; P:biosynthetic process; F:lyase activity; F:pyridoxal phosphate binding
TRUE	TRINITY_DN34056_c1_g1_i4	Kynurenine--oxoglutarate transaminase 3	1994	20	0	70.6	3	F:GO:0003824; P:GO:0009058; F:GO:0030170	F:catalytic activity; P:biosynthetic process; F:pyridoxal phosphate binding
TRUE	TRINITY_DN34056_c1_g1_i5	kynurenine--oxoglutarate transaminase 3	1699	20	3.84E-152	73.5	9	C:GO:0005739; P:GO:0006103; P:GO:0009058; F:GO:0016212; F:GO:0016829; F:GO:0030170; F:GO:0042803; F:GO:0047315; P:GO:0070189	C:mitochondrion; P:2-oxoglutarate metabolic process; P:biosynthetic process; F:kynurenine-oxoglutarate transaminase activity; F:lyase activity; F:pyridoxal phosphate binding; F:protein homodimerization activity; F:kynurenine-glyoxylate transaminase activity; P:kynurenine metabolic process	EC:2.6.1.63; EC:2.6.1.7	Kynurenine--glyoxylate transaminase; Kynurenine--oxoglutarate transaminase
TRUE	TRINITY_DN34056_c1_g1_i6	kynurenine--oxoglutarate transaminase 3	1749	20	6.96E-152	73.35	9	C:GO:0005739; P:GO:0006103; P:GO:0009058; F:GO:0016212; F:GO:0016829; F:GO:0030170; F:GO:0042803; F:GO:0047315; P:GO:0070189	C:mitochondrion; P:2-oxoglutarate metabolic process; P:biosynthetic process; F:kynurenine-oxoglutarate transaminase activity; F:lyase activity; F:pyridoxal phosphate binding; F:protein homodimerization activity; F:kynurenine-glyoxylate transaminase activity; P:kynurenine metabolic process	EC:2.6.1.63; EC:2.6.1.7	Kynurenine--glyoxylate transaminase; Kynurenine--oxoglutarate transaminase
TRUE	TRINITY_DN34056_c1_g1_i7	kynurenine--oxoglutarate transaminase 3-like	1128	20	4.24E-54	66.6	3	F:GO:0003824; P:GO:0009058; F:GO:0030170	F:catalytic activity; P:biosynthetic process; F:pyridoxal phosphate binding
TRUE	TRINITY_DN34056_c1_g1_i8	Kynurenine--oxoglutarate transaminase 3	1944	20	0	70.95	3	F:GO:0003824; P:GO:0009058; F:GO:0030170	F:catalytic activity; P:biosynthetic process; F:pyridoxal phosphate binding
TRUE	TRINITY_DN34056_c1_g1_i9	Kynurenine--oxoglutarate transaminase 3	1759	20	0	71.2	3	F:GO:0003824; P:GO:0009058; F:GO:0030170	F:catalytic activity; P:biosynthetic process; F:pyridoxal phosphate binding
TRUE	TRINITY_DN34056_c2_g1_i2	---NA---	937
TRUE	TRINITY_DN34056_c2_g1_i3	---NA---	955
TRUE	TRINITY_DN34056_c2_g1_i4	---NA---	1127
TRUE	TRINITY_DN34056_c2_g1_i6	---NA---	1009
TRUE	TRINITY_DN34056_c2_g3_i1	---NA---	339
TRUE	TRINITY_DN34056_c2_g1_i8	---NA---	626
TRUE	TRINITY_DN34056_c2_g1_i9	---NA---	783
TRUE	TRINITY_DN34056_c2_g1_i10	---NA---	970
TRUE	TRINITY_DN34056_c2_g1_i11	---NA---	1027
TRUE	TRINITY_DN34056_c2_g4_i1	---NA---	716
TRUE	TRINITY_DN34056_c2_g1_i13	---NA---	336
TRUE	TRINITY_DN34056_c2_g1_i14	---NA---	1371
TRUE	TRINITY_DN34037_c0_g1_i1	---NA---	318
TRUE	TRINITY_DN34037_c1_g1_i1	---NA---	824
TRUE	TRINITY_DN34037_c6_g1_i1	---NA---	363
TRUE	TRINITY_DN34037_c6_g2_i1	---NA---	365
TRUE	TRINITY_DN34037_c6_g3_i1	---NA---	339
TRUE	TRINITY_DN34037_c7_g1_i1	dual adapter for phosphotyrosine and 3-phosphotyrosine and 3-phosphoinositide isoform X1	1411	20	1.12E-68	66.65
TRUE	TRINITY_DN34037_c7_g1_i2	dual adapter for phosphotyrosine and 3-phosphotyrosine and 3-phosphoinositide isoform X1	1168	20	2.19E-75	66	3	F:GO:0005547; C:GO:0005886; F:GO:0043325	F:phosphatidylinositol-3,4,5-trisphosphate binding; C:plasma membrane; F:phosphatidylinositol-3,4-bisphosphate binding
TRUE	TRINITY_DN34037_c7_g2_i1	---NA---	417
TRUE	TRINITY_DN34037_c7_g3_i1	---NA---	502
TRUE	TRINITY_DN34037_c7_g1_i3	---NA---	534
TRUE	TRINITY_DN34037_c8_g1_i3	---NA---	909
TRUE	TRINITY_DN34037_c8_g1_i4	limbic system-associated membrane protein-like isoform X3	1834	20	4.04E-91	57	2	C:GO:0016020; C:GO:0016021	C:membrane; C:integral component of membrane
TRUE	TRINITY_DN34037_c8_g2_i1	---NA---	510
TRUE	TRINITY_DN34037_c8_g1_i6	---NA---	426
TRUE	TRINITY_DN34037_c8_g1_i7	limbic system-associated membrane protein-like isoform X3	1299	20	2.24E-45	55.1	2	C:GO:0016020; C:GO:0016021	C:membrane; C:integral component of membrane
TRUE	TRINITY_DN34037_c8_g1_i8	limbic system-associated membrane protein-like isoform X3	906	20	1.42E-61	55.3	2	C:GO:0016020; C:GO:0016021	C:membrane; C:integral component of membrane
TRUE	TRINITY_DN34037_c8_g1_i11	limbic system-associated membrane protein-like isoform X4	386	20	3.80E-08	63
TRUE	TRINITY_DN34037_c8_g4_i1	---NA---	401
TRUE	TRINITY_DN34037_c8_g1_i12	limbic system-associated membrane protein-like isoform X3	2139	20	3.18E-90	57.05	2	C:GO:0016020; C:GO:0016021	C:membrane; C:integral component of membrane
TRUE	TRINITY_DN34037_c8_g1_i14	---NA---	480
TRUE	TRINITY_DN34037_c9_g1_i1	---NA---	309
TRUE	TRINITY_DN34037_c10_g1_i1	---NA---	333
TRUE	TRINITY_DN34097_c0_g1_i1	cell division cycle 5-like protein	3643	20	0	70.95	6	F:GO:0000981; F:GO:0001135; C:GO:0005634; P:GO:0030154; F:GO:0043565; F:GO:0044212	F:RNA polymerase II transcription factor activity, sequence-specific DNA binding; F:transcription factor activity, RNA polymerase II transcription factor recruiting; C:nucleus; P:cell differentiation; F:sequence-specific DNA binding; F:transcription regulatory region DNA binding
TRUE	TRINITY_DN34097_c0_g1_i2	cell division cycle 5-like protein	3706	20	0	70.95	6	F:GO:0000981; F:GO:0001135; C:GO:0005634; P:GO:0030154; F:GO:0043565; F:GO:0044212	F:RNA polymerase II transcription factor activity, sequence-specific DNA binding; F:transcription factor activity, RNA polymerase II transcription factor recruiting; C:nucleus; P:cell differentiation; F:sequence-specific DNA binding; F:transcription regulatory region DNA binding
TRUE	TRINITY_DN34097_c0_g1_i3	cell division cycle 5-like protein	3055	20	0	70.95	6	F:GO:0000981; F:GO:0001135; C:GO:0005634; P:GO:0030154; F:GO:0043565; F:GO:0044212	F:RNA polymerase II transcription factor activity, sequence-specific DNA binding; F:transcription factor activity, RNA polymerase II transcription factor recruiting; C:nucleus; P:cell differentiation; F:sequence-specific DNA binding; F:transcription regulatory region DNA binding
TRUE	TRINITY_DN34097_c0_g3_i1	---NA---	1190
TRUE	TRINITY_DN34097_c0_g4_i1	20 kDa calcium-binding protein (Antigen SM20)	1231	20	4.11E-52	72.95	2	F:GO:0005509; C:GO:0016020	F:calcium ion binding; C:membrane
TRUE	TRINITY_DN34097_c0_g1_i4	cell division cycle 5-like protein	3000	20	0	70.95	6	F:GO:0000981; F:GO:0001135; C:GO:0005634; P:GO:0030154; F:GO:0043565; F:GO:0044212	F:RNA polymerase II transcription factor activity, sequence-specific DNA binding; F:transcription factor activity, RNA polymerase II transcription factor recruiting; C:nucleus; P:cell differentiation; F:sequence-specific DNA binding; F:transcription regulatory region DNA binding
TRUE	TRINITY_DN34097_c0_g1_i5	cell division cycle 5-like protein	3244	20	0	70.95	6	F:GO:0000981; F:GO:0001135; C:GO:0005634; P:GO:0030154; F:GO:0043565; F:GO:0044212	F:RNA polymerase II transcription factor activity, sequence-specific DNA binding; F:transcription factor activity, RNA polymerase II transcription factor recruiting; C:nucleus; P:cell differentiation; F:sequence-specific DNA binding; F:transcription regulatory region DNA binding
TRUE	TRINITY_DN34097_c0_g4_i2	20 kDa calcium-binding protein (Antigen SM20)	1294	20	3.75E-51	73.05	2	F:GO:0005509; C:GO:0016020	F:calcium ion binding; C:membrane
TRUE	TRINITY_DN34097_c0_g1_i6	---NA---	340
TRUE	TRINITY_DN34060_c0_g1_i1	---NA---	667
TRUE	TRINITY_DN34060_c1_g1_i1	---NA---	434
TRUE	TRINITY_DN34060_c1_g2_i1	---NA---	521
TRUE	TRINITY_DN34060_c2_g1_i1	---NA---	510
TRUE	TRINITY_DN34060_c2_g1_i2	---NA---	434
TRUE	TRINITY_DN34060_c3_g1_i1	---NA---	441
TRUE	TRINITY_DN34060_c3_g2_i1	---NA---	510
TRUE	TRINITY_DN34060_c3_g3_i1	---NA---	462
TRUE	TRINITY_DN34060_c4_g1_i1	---NA---	293
TRUE	TRINITY_DN34060_c4_g1_i2	hypothetical protein HELRODRAFT_195025	1052	20	1.15E-51	50.7	3	C:GO:0016020; C:GO:0016021; F:GO:0030246	C:membrane; C:integral component of membrane; F:carbohydrate binding
TRUE	TRINITY_DN34060_c4_g2_i1	hypothetical protein HELRODRAFT_195025	685	1	8.87E-11	45	3	C:GO:0016020; C:GO:0016021; F:GO:0030246	C:membrane; C:integral component of membrane; F:carbohydrate binding
TRUE	TRINITY_DN34060_c4_g3_i1	hypothetical protein HELRODRAFT_195025	1104	6	7.75E-21	49.5	3	C:GO:0016020; C:GO:0016021; F:GO:0030246	C:membrane; C:integral component of membrane; F:carbohydrate binding
TRUE	TRINITY_DN34060_c4_g2_i2	hypothetical protein HELRODRAFT_195025	574	2	9.06E-16	61.5	3	C:GO:0016020; C:GO:0016021; F:GO:0030246	C:membrane; C:integral component of membrane; F:carbohydrate binding
TRUE	TRINITY_DN34060_c5_g1_i1	---NA---	678
TRUE	TRINITY_DN34060_c5_g2_i1	---NA---	277
TRUE	TRINITY_DN34060_c5_g4_i1	---NA---	689
TRUE	TRINITY_DN34060_c5_g5_i1	---NA---	298
TRUE	TRINITY_DN34060_c5_g1_i2	---NA---	520
TRUE	TRINITY_DN34060_c5_g4_i2	hypothetical protein HELRODRAFT_193036	623	1	3.20E-04	61
TRUE	TRINITY_DN34060_c5_g1_i3	---NA---	541
TRUE	TRINITY_DN34060_c5_g1_i4	---NA---	657
TRUE	TRINITY_DN34060_c5_g1_i5	---NA---	748
TRUE	TRINITY_DN34060_c5_g1_i6	---NA---	728
TRUE	TRINITY_DN34060_c5_g4_i3	---NA---	537
TRUE	TRINITY_DN34060_c6_g1_i1	sodium bicarbonate transporter-like protein 11 isoform X2	4131	20	0	72.3	3	F:GO:0005452; P:GO:0015698; C:GO:0016021	F:inorganic anion exchanger activity; P:inorganic anion transport; C:integral component of membrane
TRUE	TRINITY_DN34060_c6_g1_i4	sodium bicarbonate transporter-like protein 11 isoform X2	1630	20	0	79.75	5	F:GO:0005452; C:GO:0005887; P:GO:0035445; P:GO:0035725; P:GO:0051453	F:inorganic anion exchanger activity; C:integral component of plasma membrane; P:borate transmembrane transport; P:sodium ion transmembrane transport; P:regulation of intracellular pH
TRUE	TRINITY_DN34060_c6_g1_i6	sodium bicarbonate transporter-like protein 11 isoform X2	4246	20	0	72.65	3	F:GO:0005452; P:GO:0015698; C:GO:0016021	F:inorganic anion exchanger activity; P:inorganic anion transport; C:integral component of membrane
TRUE	TRINITY_DN34060_c6_g1_i7	hypothetical protein HELRODRAFT_65855	892	2	1.31E-08	87	3	F:GO:0005452; P:GO:0015698; C:GO:0016021	F:inorganic anion exchanger activity; P:inorganic anion transport; C:integral component of membrane
TRUE	TRINITY_DN34028_c1_g2_i1	PREDICTED: uncharacterized protein LOC107681221	356	1	8.86E-05	62
TRUE	TRINITY_DN34028_c2_g1_i1	---NA---	479
TRUE	TRINITY_DN34028_c2_g1_i2	---NA---	899
TRUE	TRINITY_DN34028_c2_g1_i4	meiotic recombination protein REC114-like	2522	20	2.91E-44	48.5
TRUE	TRINITY_DN34028_c2_g1_i6	glutamate 5-kinase-like	1013	18	8.15E-11	52.94	7	F:GO:0000166; F:GO:0004072; F:GO:0005524; P:GO:0008652; F:GO:0016301; P:GO:0016310; F:GO:0016740	F:nucleotide binding; F:aspartate kinase activity; F:ATP binding; P:cellular amino acid biosynthetic process; F:kinase activity; P:phosphorylation; F:transferase activity
TRUE	TRINITY_DN34028_c2_g1_i7	glutamate 5-kinase-like	1017	20	3.72E-26	53.6	2	F:GO:0016301; P:GO:0044237	F:kinase activity; P:cellular metabolic process
TRUE	TRINITY_DN34028_c2_g1_i8	acetylglutamate kinase-like	2286	20	6.44E-52	54.65	2	F:GO:0016301; P:GO:0044237	F:kinase activity; P:cellular metabolic process
TRUE	TRINITY_DN34028_c2_g1_i9	acetylglutamate kinase-like	2376	20	8.79E-52	54.95	2	F:GO:0016301; P:GO:0044237	F:kinase activity; P:cellular metabolic process
TRUE	TRINITY_DN34028_c3_g1_i1	---NA---	553
TRUE	TRINITY_DN34028_c3_g1_i2	Programmed cell death 6-interacting protein	3293	20	2.18E-179	53.15
TRUE	TRINITY_DN34028_c3_g1_i4	Programmed cell death 6-interacting protein	3159	20	6.52E-180	53.15
TRUE	TRINITY_DN34028_c3_g1_i6	Programmed cell death 6-interacting protein	3364	20	0	51.5
TRUE	TRINITY_DN34028_c3_g1_i7	programmed cell death 6-interacting protein	555	20	8.41E-32	50.7
TRUE	TRINITY_DN34028_c3_g1_i8	Programmed cell death 6-interacting protein	1807	20	1.09E-72	58.5
TRUE	TRINITY_DN34028_c3_g1_i9	---NA---	1417
TRUE	TRINITY_DN34046_c1_g1_i1	---NA---	639
TRUE	TRINITY_DN34046_c3_g1_i1	---NA---	605
TRUE	TRINITY_DN34046_c4_g1_i1	---NA---	278
TRUE	TRINITY_DN34046_c4_g1_i2	polycomb group RING finger protein 2	3289	20	2.40E-31	50.65	2	F:GO:0008270; F:GO:0046872	F:zinc ion binding; F:metal ion binding
TRUE	TRINITY_DN34046_c4_g1_i3	polycomb group RING finger protein 1 isoform X3	3912	20	7.16E-25	57.05	2	F:GO:0008270; F:GO:0046872	F:zinc ion binding; F:metal ion binding
TRUE	TRINITY_DN34046_c4_g1_i4	polycomb group RING finger protein 1 isoform X3	3460	20	6.22E-25	57.05	2	F:GO:0008270; F:GO:0046872	F:zinc ion binding; F:metal ion binding
TRUE	TRINITY_DN34046_c4_g1_i5	polycomb group RING finger protein 2	3596	20	8.14E-14	46.7	2	F:GO:0008270; F:GO:0046872	F:zinc ion binding; F:metal ion binding
TRUE	TRINITY_DN34046_c5_g1_i1	NP_085042.2extracellular serine/threonine protein kinase FAM20C isoform 1 precursor	3500	5	6.92E-85	57.6	13	F:GO:0004674; F:GO:0005509; C:GO:0005615; C:GO:0005794; P:GO:0006468; P:GO:0030501; P:GO:0036179; P:GO:0040036; P:GO:0045669; P:GO:0051174; P:GO:0070166; P:GO:0071895; P:GO:0097187	F:protein serine/threonine kinase activity; F:calcium ion binding; C:extracellular space; C:Golgi apparatus; P:protein phosphorylation; P:positive regulation of bone mineralization; P:osteoclast maturation; P:regulation of fibroblast growth factor receptor signaling pathway; P:positive regulation of osteoblast differentiation; P:regulation of phosphorus metabolic process; P:enamel mineralization;…	EC:2.7.11	Transferring phosphorus-containing groups
TRUE	TRINITY_DN34046_c5_g1_i2	NP_085042.2extracellular serine/threonine protein kinase FAM20C isoform 1 precursor	2721	5	9.49E-54	57	13	F:GO:0004674; F:GO:0005509; C:GO:0005615; C:GO:0005794; P:GO:0006468; P:GO:0030501; P:GO:0036179; P:GO:0040036; P:GO:0045669; P:GO:0051174; P:GO:0070166; P:GO:0071895; P:GO:0097187	F:protein serine/threonine kinase activity; F:calcium ion binding; C:extracellular space; C:Golgi apparatus; P:protein phosphorylation; P:positive regulation of bone mineralization; P:osteoclast maturation; P:regulation of fibroblast growth factor receptor signaling pathway; P:positive regulation of osteoblast differentiation; P:regulation of phosphorus metabolic process; P:enamel mineralization;…	EC:2.7.11	Transferring phosphorus-containing groups
TRUE	TRINITY_DN34046_c5_g2_i4	NP_001178150.2phospholipid-transporting ATPase ID	3285	20	0	61.25	20	F:GO:0000166; C:GO:0001669; P:GO:0002329; F:GO:0004012; F:GO:0005515; C:GO:0005794; P:GO:0007030; P:GO:0007605; P:GO:0007612; P:GO:0008206; P:GO:0021650; P:GO:0030335; C:GO:0032420; C:GO:0044446; P:GO:0045579; F:GO:0046872; P:GO:0060119; P:GO:0061092; C:GO:0098590; F:GO:1901612	F:nucleotide binding; C:acrosomal vesicle; P:pre-B cell differentiation; F:phospholipid-translocating ATPase activity; F:protein binding; C:Golgi apparatus; P:Golgi organization; P:sensory perception of sound; P:learning; P:bile acid metabolic process; P:vestibulocochlear nerve formation; P:positive regulation of cell migration; C:stereocilium; C:intracellular organelle part; P:positive regulatio…	EC:3.6.1.3; EC:3.6.3.1; EC:3.6.1.15	Adenosinetriphosphatase; Phospholipid-translocating ATPase; Nucleoside-triphosphate phosphatase
TRUE	TRINITY_DN34046_c5_g1_i3	---NA---	855
TRUE	TRINITY_DN34046_c5_g1_i4	NP_001346522.1extracellular serine/threonine protein kinase FAM20C isoform 2	1008	5	5.83E-17	59	13	F:GO:0004674; F:GO:0005509; C:GO:0005615; C:GO:0005794; P:GO:0006468; P:GO:0030501; P:GO:0036179; P:GO:0040036; P:GO:0045669; P:GO:0051174; P:GO:0070166; P:GO:0071895; P:GO:0097187	F:protein serine/threonine kinase activity; F:calcium ion binding; C:extracellular space; C:Golgi apparatus; P:protein phosphorylation; P:positive regulation of bone mineralization; P:osteoclast maturation; P:regulation of fibroblast growth factor receptor signaling pathway; P:positive regulation of osteoblast differentiation; P:regulation of phosphorus metabolic process; P:enamel mineralization;…	EC:2.7.11	Transferring phosphorus-containing groups
TRUE	TRINITY_DN34046_c5_g1_i5	---NA---	445
TRUE	TRINITY_DN34046_c5_g2_i5	NP_001178150.2phospholipid-transporting ATPase ID	3985	20	2.53E-124	65.6	24	C:GO:0001669; P:GO:0002329; F:GO:0004012; F:GO:0005515; C:GO:0005768; C:GO:0005783; C:GO:0005794; P:GO:0006855; P:GO:0007030; P:GO:0007605; P:GO:0007612; P:GO:0008206; C:GO:0016324; P:GO:0021650; P:GO:0030335; C:GO:0031526; C:GO:0032420; P:GO:0032534; C:GO:0044446; P:GO:0045579; P:GO:0045892; P:GO:0060119; P:GO:0061092; F:GO:1901612	C:acrosomal vesicle; P:pre-B cell differentiation; F:phospholipid-translocating ATPase activity; F:protein binding; C:endosome; C:endoplasmic reticulum; C:Golgi apparatus; P:drug transmembrane transport; P:Golgi organization; P:sensory perception of sound; P:learning; P:bile acid metabolic process; C:apical plasma membrane; P:vestibulocochlear nerve formation; P:positive regulation of cell migrat…	EC:3.6.1.3; EC:3.6.3.1; EC:3.6.1.15	Adenosinetriphosphatase; Phospholipid-translocating ATPase; Nucleoside-triphosphate phosphatase
TRUE	TRINITY_DN34046_c5_g2_i6	NP_001178150.2phospholipid-transporting ATPase ID	8388	20	0	60.35	17	C:GO:0001669; P:GO:0002329; F:GO:0004012; F:GO:0005515; C:GO:0005794; P:GO:0007030; P:GO:0007605; P:GO:0007612; P:GO:0008206; P:GO:0021650; P:GO:0030335; C:GO:0032420; P:GO:0045579; P:GO:0060119; P:GO:0061092; C:GO:0098590; F:GO:1901612	C:acrosomal vesicle; P:pre-B cell differentiation; F:phospholipid-translocating ATPase activity; F:protein binding; C:Golgi apparatus; P:Golgi organization; P:sensory perception of sound; P:learning; P:bile acid metabolic process; P:vestibulocochlear nerve formation; P:positive regulation of cell migration; C:stereocilium; P:positive regulation of B cell differentiation; P:inner ear receptor cell…	EC:3.6.1.3; EC:3.6.3.1; EC:3.6.1.15	Adenosinetriphosphatase; Phospholipid-translocating ATPase; Nucleoside-triphosphate phosphatase
TRUE	TRINITY_DN34046_c5_g1_i6	NP_085042.2extracellular serine/threonine protein kinase FAM20C isoform 1 precursor	3465	5	6.20E-85	57.6	13	F:GO:0004674; F:GO:0005509; C:GO:0005615; C:GO:0005794; P:GO:0006468; P:GO:0030501; P:GO:0036179; P:GO:0040036; P:GO:0045669; P:GO:0051174; P:GO:0070166; P:GO:0071895; P:GO:0097187	F:protein serine/threonine kinase activity; F:calcium ion binding; C:extracellular space; C:Golgi apparatus; P:protein phosphorylation; P:positive regulation of bone mineralization; P:osteoclast maturation; P:regulation of fibroblast growth factor receptor signaling pathway; P:positive regulation of osteoblast differentiation; P:regulation of phosphorus metabolic process; P:enamel mineralization;…	EC:2.7.11	Transferring phosphorus-containing groups
TRUE	TRINITY_DN34046_c5_g2_i7	NP_001178150.2phospholipid-transporting ATPase ID	3406	20	0	61.25	20	F:GO:0000166; C:GO:0001669; P:GO:0002329; F:GO:0004012; F:GO:0005515; C:GO:0005794; P:GO:0007030; P:GO:0007605; P:GO:0007612; P:GO:0008206; P:GO:0021650; P:GO:0030335; C:GO:0032420; C:GO:0044446; P:GO:0045579; F:GO:0046872; P:GO:0060119; P:GO:0061092; C:GO:0098590; F:GO:1901612	F:nucleotide binding; C:acrosomal vesicle; P:pre-B cell differentiation; F:phospholipid-translocating ATPase activity; F:protein binding; C:Golgi apparatus; P:Golgi organization; P:sensory perception of sound; P:learning; P:bile acid metabolic process; P:vestibulocochlear nerve formation; P:positive regulation of cell migration; C:stereocilium; C:intracellular organelle part; P:positive regulatio…	EC:3.6.1.3; EC:3.6.3.1; EC:3.6.1.15	Adenosinetriphosphatase; Phospholipid-translocating ATPase; Nucleoside-triphosphate phosphatase
TRUE	TRINITY_DN34046_c5_g2_i8	NP_001074651.2phospholipid-transporting ATPase ID	4342	20	2.21E-174	59.5	18	C:GO:0001669; P:GO:0002329; F:GO:0005515; F:GO:0005548; C:GO:0005794; P:GO:0007030; P:GO:0007605; P:GO:0007612; P:GO:0008206; F:GO:0016787; P:GO:0021650; P:GO:0030335; C:GO:0032420; P:GO:0045579; P:GO:0060119; P:GO:0061092; C:GO:0098590; F:GO:1901612	C:acrosomal vesicle; P:pre-B cell differentiation; F:protein binding; F:phospholipid transporter activity; C:Golgi apparatus; P:Golgi organization; P:sensory perception of sound; P:learning; P:bile acid metabolic process; F:hydrolase activity; P:vestibulocochlear nerve formation; P:positive regulation of cell migration; C:stereocilium; P:positive regulation of B cell differentiation; P:inner ear …
TRUE	TRINITY_DN34046_c5_g2_i9	NP_001178150.2phospholipid-transporting ATPase ID	3035	20	0	61.25	20	F:GO:0000166; C:GO:0001669; P:GO:0002329; F:GO:0004012; F:GO:0005515; C:GO:0005794; P:GO:0007030; P:GO:0007605; P:GO:0007612; P:GO:0008206; P:GO:0021650; P:GO:0030335; C:GO:0032420; C:GO:0044446; P:GO:0045579; F:GO:0046872; P:GO:0060119; P:GO:0061092; C:GO:0098590; F:GO:1901612	F:nucleotide binding; C:acrosomal vesicle; P:pre-B cell differentiation; F:phospholipid-translocating ATPase activity; F:protein binding; C:Golgi apparatus; P:Golgi organization; P:sensory perception of sound; P:learning; P:bile acid metabolic process; P:vestibulocochlear nerve formation; P:positive regulation of cell migration; C:stereocilium; C:intracellular organelle part; P:positive regulatio…	EC:3.6.1.3; EC:3.6.3.1; EC:3.6.1.15	Adenosinetriphosphatase; Phospholipid-translocating ATPase; Nucleoside-triphosphate phosphatase
TRUE	TRINITY_DN34046_c6_g1_i1	---NA---	1107
TRUE	TRINITY_DN34046_c6_g1_i2	---NA---	943
TRUE	TRINITY_DN34046_c6_g1_i3	---NA---	2224
TRUE	TRINITY_DN34046_c6_g1_i4	---NA---	2136
TRUE	TRINITY_DN34046_c6_g1_i5	---NA---	2962
TRUE	TRINITY_DN34046_c6_g1_i6	---NA---	312
TRUE	TRINITY_DN34046_c6_g1_i7	---NA---	735
TRUE	TRINITY_DN34046_c6_g2_i1	---NA---	385
TRUE	TRINITY_DN34046_c6_g3_i1	---NA---	280
TRUE	TRINITY_DN34046_c6_g1_i8	---NA---	1088
TRUE	TRINITY_DN34073_c0_g1_i1	---NA---	264
TRUE	TRINITY_DN34073_c1_g1_i1	NP_955759.2nexilin isoform 2	352	20	1.78E-12	48.45	17	P:GO:0003207; P:GO:0003208; C:GO:0005576; C:GO:0005815; P:GO:0006936; P:GO:0007420; F:GO:0008092; F:GO:0016740; C:GO:0030017; P:GO:0030239; P:GO:0040011; P:GO:0044057; P:GO:0050790; P:GO:0050794; P:GO:0051179; P:GO:0055008; P:GO:0055013	P:cardiac chamber formation; P:cardiac ventricle morphogenesis; C:extracellular region; C:microtubule organizing center; P:muscle contraction; P:brain development; F:cytoskeletal protein binding; F:transferase activity; C:sarcomere; P:myofibril assembly; P:locomotion; P:regulation of system process; P:regulation of catalytic activity; P:regulation of cellular process; P:localization; P:cardiac mu…
TRUE	TRINITY_DN34073_c1_g2_i1	NP_001074859.1palladin isoform 4	2445	20	6.31E-16	44.55	10	P:GO:0003012; F:GO:0008092; C:GO:0015629; F:GO:0016740; C:GO:0030017; P:GO:0030239; C:GO:0042995; C:GO:0044430; P:GO:0055013; P:GO:0065007	P:muscle system process; F:cytoskeletal protein binding; C:actin cytoskeleton; F:transferase activity; C:sarcomere; P:myofibril assembly; C:cell projection; C:cytoskeletal part; P:cardiac muscle cell development; P:biological regulation
TRUE	TRINITY_DN34073_c1_g2_i2	NP_001074859.1palladin isoform 4	2383	20	6.02E-16	45	10	P:GO:0003012; F:GO:0008092; C:GO:0015629; F:GO:0016740; C:GO:0030017; P:GO:0030239; C:GO:0042995; C:GO:0044430; P:GO:0055013; P:GO:0065007	P:muscle system process; F:cytoskeletal protein binding; C:actin cytoskeleton; F:transferase activity; C:sarcomere; P:myofibril assembly; C:cell projection; C:cytoskeletal part; P:cardiac muscle cell development; P:biological regulation
TRUE	TRINITY_DN34073_c2_g2_i1	NP_852607.3leucine-rich repeat-containing protein 70 precursor	2561	20	3.92E-21	45.3	31	P:GO:0001656; F:GO:0005515; C:GO:0005615; P:GO:0007166; P:GO:0007409; P:GO:0009888; P:GO:0009966; P:GO:0010468; P:GO:0010604; P:GO:0010605; P:GO:0010647; P:GO:0022603; P:GO:0022610; P:GO:0023056; P:GO:0031324; P:GO:0031325; P:GO:0032879; P:GO:0035295; P:GO:0042221; C:GO:0044425; C:GO:0044464; P:GO:0048585; P:GO:0050878; P:GO:0051094; P:GO:0051129; P:GO:0051173; P:GO:0051240; P:GO:0051241; P:GO:00…	P:metanephros development; F:protein binding; C:extracellular space; P:cell surface receptor signaling pathway; P:axonogenesis; P:tissue development; P:regulation of signal transduction; P:regulation of gene expression; P:positive regulation of macromolecule metabolic process; P:negative regulation of macromolecule metabolic process; P:positive regulation of cell communication; P:regulation of an…
TRUE	TRINITY_DN34073_c2_g2_i2	NP_852607.3leucine-rich repeat-containing protein 70 precursor	4390	20	9.08E-21	45.3	31	P:GO:0001656; F:GO:0005515; C:GO:0005615; P:GO:0007166; P:GO:0007409; P:GO:0009888; P:GO:0009966; P:GO:0010468; P:GO:0010604; P:GO:0010605; P:GO:0010647; P:GO:0022603; P:GO:0022610; P:GO:0023056; P:GO:0031324; P:GO:0031325; P:GO:0032879; P:GO:0035295; P:GO:0042221; C:GO:0044425; C:GO:0044464; P:GO:0048585; P:GO:0050878; P:GO:0051094; P:GO:0051129; P:GO:0051173; P:GO:0051240; P:GO:0051241; P:GO:00…	P:metanephros development; F:protein binding; C:extracellular space; P:cell surface receptor signaling pathway; P:axonogenesis; P:tissue development; P:regulation of signal transduction; P:regulation of gene expression; P:positive regulation of macromolecule metabolic process; P:negative regulation of macromolecule metabolic process; P:positive regulation of cell communication; P:regulation of an…
TRUE	TRINITY_DN34082_c2_g1_i1	---NA---	343
TRUE	TRINITY_DN34082_c4_g1_i1	---NA---	279
TRUE	TRINITY_DN34082_c4_g2_i1	---NA---	395
TRUE	TRINITY_DN34082_c4_g3_i1	---NA---	319
TRUE	TRINITY_DN34082_c5_g1_i1	---NA---	334
TRUE	TRINITY_DN34082_c6_g1_i1	---NA---	331
TRUE	TRINITY_DN34082_c7_g1_i1	---NA---	1101
TRUE	TRINITY_DN34082_c7_g1_i2	---NA---	1897
TRUE	TRINITY_DN34082_c7_g1_i3	---NA---	1722
TRUE	TRINITY_DN34082_c7_g1_i4	---NA---	1117
TRUE	TRINITY_DN34082_c7_g1_i5	---NA---	1837
TRUE	TRINITY_DN34082_c7_g1_i6	---NA---	1197
TRUE	TRINITY_DN34082_c7_g1_i7	---NA---	2357
TRUE	TRINITY_DN34082_c7_g1_i8	---NA---	2278
TRUE	TRINITY_DN34082_c7_g1_i9	---NA---	2129
TRUE	TRINITY_DN34042_c0_g1_i1	---NA---	611
TRUE	TRINITY_DN34042_c0_g2_i1	---NA---	250
TRUE	TRINITY_DN34042_c0_g2_i3	---NA---	360
TRUE	TRINITY_DN34042_c1_g1_i1	NP_001311316.1homeobox-containing protein 1 isoform 5	3927	20	1.24E-20	44	4	F:GO:0005488; P:GO:0019219; C:GO:0044424; P:GO:2000112	F:binding; P:regulation of nucleobase-containing compound metabolic process; C:intracellular part; P:regulation of cellular macromolecule biosynthetic process
TRUE	TRINITY_DN34042_c1_g1_i2	NP_001311316.1homeobox-containing protein 1 isoform 5	4128	20	6.19E-19	43	3	F:GO:0005488; C:GO:0044424; P:GO:0065007	F:binding; C:intracellular part; P:biological regulation
TRUE	TRINITY_DN34042_c1_g1_i3	NP_001311316.1homeobox-containing protein 1 isoform 5	4069	20	5.51E-14	42	3	F:GO:0005488; C:GO:0044424; P:GO:0065007	F:binding; C:intracellular part; P:biological regulation
TRUE	TRINITY_DN34042_c1_g1_i4	NP_001311316.1homeobox-containing protein 1 isoform 5	4267	20	5.84E-14	42	3	F:GO:0005488; C:GO:0044424; P:GO:0065007	F:binding; C:intracellular part; P:biological regulation
TRUE	TRINITY_DN34042_c2_g1_i1	---NA---	674
TRUE	TRINITY_DN34042_c2_g2_i1	---NA---	1024
TRUE	TRINITY_DN34042_c2_g2_i2	---NA---	1986
TRUE	TRINITY_DN34042_c2_g3_i1	---NA---	390
TRUE	TRINITY_DN34042_c2_g4_i1	---NA---	653
TRUE	TRINITY_DN34042_c2_g2_i3	---NA---	1916
TRUE	TRINITY_DN34042_c2_g2_i4	---NA---	2020
TRUE	TRINITY_DN34042_c2_g2_i5	---NA---	1968
TRUE	TRINITY_DN34042_c2_g2_i6	---NA---	789
TRUE	TRINITY_DN34042_c3_g1_i1	---NA---	377
TRUE	TRINITY_DN34042_c4_g1_i1	---NA---	383
TRUE	TRINITY_DN34086_c2_g1_i1	NP_080133.1alpha- and gamma-adaptin-binding protein p34 isoform 1	1506	4	1.95E-28	47.25	6	F:GO:0003674; C:GO:0005654; C:GO:0005737; P:GO:0006810; P:GO:0008150; P:GO:0015031	F:molecular_function; C:nucleoplasm; C:cytoplasm; P:transport; P:biological_process; P:protein transport
TRUE	TRINITY_DN34086_c3_g1_i1	---NA---	587
TRUE	TRINITY_DN34086_c4_g1_i2	---NA---	3507
TRUE	TRINITY_DN34086_c6_g1_i2	---NA---	1165
TRUE	TRINITY_DN34086_c7_g1_i1	---NA---	1742
TRUE	TRINITY_DN34086_c7_g2_i1	---NA---	733
TRUE	TRINITY_DN34086_c7_g4_i1	NP_001193435.1abnormal spindle-like microcephaly-associated protein homolog	2240	1	2.88E-05	56
TRUE	TRINITY_DN34086_c7_g5_i1	---NA---	728
TRUE	TRINITY_DN34086_c7_g4_i3	NP_001193435.1abnormal spindle-like microcephaly-associated protein homolog	2099	1	2.64E-05	56
TRUE	TRINITY_DN34086_c7_g4_i4	NP_001193435.1abnormal spindle-like microcephaly-associated protein homolog	2166	1	2.75E-05	56
TRUE	TRINITY_DN34086_c7_g4_i6	NP_001193435.1abnormal spindle-like microcephaly-associated protein homolog	2243	1	2.89E-05	56
TRUE	TRINITY_DN34086_c7_g8_i1	---NA---	302
TRUE	TRINITY_DN34086_c7_g9_i1	---NA---	329
TRUE	TRINITY_DN34086_c8_g1_i1	---NA---	627
TRUE	TRINITY_DN34086_c8_g2_i1	---NA---	283
TRUE	TRINITY_DN34086_c8_g3_i1	---NA---	448
TRUE	TRINITY_DN34086_c8_g3_i2	---NA---	388
TRUE	TRINITY_DN34086_c8_g5_i1	---NA---	641
TRUE	TRINITY_DN34086_c8_g6_i1	---NA---	385
TRUE	TRINITY_DN34086_c8_g7_i1	---NA---	254
TRUE	TRINITY_DN34086_c8_g3_i3	---NA---	514
TRUE	TRINITY_DN34098_c1_g1_i1	---NA---	527
TRUE	TRINITY_DN34098_c2_g1_i1	---NA---	397
TRUE	TRINITY_DN34098_c3_g1_i1	---NA---	489
TRUE	TRINITY_DN34098_c3_g1_i3	---NA---	447
TRUE	TRINITY_DN34098_c4_g1_i1	---NA---	533
TRUE	TRINITY_DN34098_c4_g2_i1	---NA---	934
TRUE	TRINITY_DN34098_c4_g4_i1	---NA---	318
TRUE	TRINITY_DN34098_c4_g5_i1	---NA---	351
TRUE	TRINITY_DN34098_c4_g6_i1	---NA---	1035
TRUE	TRINITY_DN34098_c4_g6_i2	---NA---	452
TRUE	TRINITY_DN34098_c4_g6_i3	---NA---	974
TRUE	TRINITY_DN34098_c4_g5_i2	---NA---	320
TRUE	TRINITY_DN34098_c4_g9_i1	---NA---	335
TRUE	TRINITY_DN34016_c0_g1_i2	---NA---	426
TRUE	TRINITY_DN34016_c0_g2_i1	NP_001076009.1heterogeneous nuclear ribonucleoprotein D0 isoform c	737	20	5.33E-46	63.45	40	P:GO:0000122; P:GO:0001837; P:GO:0001893; F:GO:0003690; F:GO:0003697; F:GO:0003700; F:GO:0003730; C:GO:0005576; C:GO:0005654; C:GO:0005844; P:GO:0007283; F:GO:0008266; P:GO:0008283; P:GO:0010035; P:GO:0010243; P:GO:0014070; P:GO:0017148; F:GO:0019899; F:GO:0035613; F:GO:0042162; P:GO:0042493; P:GO:0042789; C:GO:0043232; P:GO:0043488; C:GO:0044444; P:GO:0045893; P:GO:0048025; P:GO:0048026; P:GO:00…	P:negative regulation of transcription by RNA polymerase II; P:epithelial to mesenchymal transition; P:maternal placenta development; F:double-stranded DNA binding; F:single-stranded DNA binding; F:DNA binding transcription factor activity; F:mRNA 3'-UTR binding; C:extracellular region; C:nucleoplasm; C:polysome; P:spermatogenesis; F:poly(U) RNA binding; P:cell proliferation; P:response to inorga…
TRUE	TRINITY_DN34016_c0_g3_i1	---NA---	308
TRUE	TRINITY_DN34016_c0_g2_i2	NP_001076009.1heterogeneous nuclear ribonucleoprotein D0 isoform c	2114	20	2.12E-43	62.95	30	P:GO:0000122; P:GO:0001837; P:GO:0001893; F:GO:0003690; F:GO:0003700; F:GO:0003729; F:GO:0005515; C:GO:0005737; C:GO:0005844; P:GO:0006417; P:GO:0007283; F:GO:0008266; P:GO:0008283; P:GO:0010035; P:GO:0010243; F:GO:0035613; P:GO:0042493; P:GO:0042789; P:GO:0043488; F:GO:0043565; P:GO:0045893; P:GO:0048026; P:GO:0048511; P:GO:0048864; F:GO:0070717; C:GO:0090575; P:GO:1901699; P:GO:1901700; P:GO:19…	P:negative regulation of transcription by RNA polymerase II; P:epithelial to mesenchymal transition; P:maternal placenta development; F:double-stranded DNA binding; F:DNA binding transcription factor activity; F:mRNA binding; F:protein binding; C:cytoplasm; C:polysome; P:regulation of translation; P:spermatogenesis; F:poly(U) RNA binding; P:cell proliferation; P:response to inorganic substance; P…
TRUE	TRINITY_DN34013_c0_g1_i1	NP_084444.3rapamycin-insensitive companion of mTOR	5390	4	1.25E-146	56.75	12	F:GO:0005515; P:GO:0009790; P:GO:0010468; P:GO:0030838; C:GO:0031932; P:GO:0033135; F:GO:0043022; P:GO:0043087; P:GO:0050727; P:GO:0050731; P:GO:0051896; P:GO:2000114	F:protein binding; P:embryo development; P:regulation of gene expression; P:positive regulation of actin filament polymerization; C:TORC2 complex; P:regulation of peptidyl-serine phosphorylation; F:ribosome binding; P:regulation of GTPase activity; P:regulation of inflammatory response; P:positive regulation of peptidyl-tyrosine phosphorylation; P:regulation of protein kinase B signaling; P:regul…
TRUE	TRINITY_DN34013_c0_g1_i3	---NA---	277
TRUE	TRINITY_DN34013_c0_g1_i4	NP_084444.3rapamycin-insensitive companion of mTOR	5953	4	7.84E-135	56.75	12	F:GO:0005515; P:GO:0009790; P:GO:0010468; P:GO:0030838; C:GO:0031932; P:GO:0033135; F:GO:0043022; P:GO:0043087; P:GO:0050727; P:GO:0050731; P:GO:0051896; P:GO:2000114	F:protein binding; P:embryo development; P:regulation of gene expression; P:positive regulation of actin filament polymerization; C:TORC2 complex; P:regulation of peptidyl-serine phosphorylation; F:ribosome binding; P:regulation of GTPase activity; P:regulation of inflammatory response; P:positive regulation of peptidyl-tyrosine phosphorylation; P:regulation of protein kinase B signaling; P:regul…
TRUE	TRINITY_DN34013_c0_g1_i5	NP_084444.3rapamycin-insensitive companion of mTOR	783	3	3.16E-04	60	25	P:GO:0001932; P:GO:0001938; F:GO:0005515; P:GO:0007275; F:GO:0008047; P:GO:0009790; P:GO:0010468; P:GO:0018105; F:GO:0019901; P:GO:0030838; P:GO:0030950; P:GO:0031532; P:GO:0031929; C:GO:0031932; P:GO:0032008; P:GO:0032956; P:GO:0033135; P:GO:0042325; F:GO:0043022; P:GO:0043087; P:GO:0050727; P:GO:0050731; P:GO:0051896; P:GO:0051897; P:GO:2000114	P:regulation of protein phosphorylation; P:positive regulation of endothelial cell proliferation; F:protein binding; P:multicellular organism development; F:enzyme activator activity; P:embryo development; P:regulation of gene expression; P:peptidyl-serine phosphorylation; F:protein kinase binding; P:positive regulation of actin filament polymerization; P:establishment or maintenance of actin cyt…
TRUE	TRINITY_DN34013_c0_g1_i6	NP_084444.3rapamycin-insensitive companion of mTOR	2756	4	1.61E-126	56	12	F:GO:0005515; P:GO:0009790; P:GO:0010468; P:GO:0030838; C:GO:0031932; P:GO:0033135; F:GO:0043022; P:GO:0043087; P:GO:0050727; P:GO:0050731; P:GO:0051896; P:GO:2000114	F:protein binding; P:embryo development; P:regulation of gene expression; P:positive regulation of actin filament polymerization; C:TORC2 complex; P:regulation of peptidyl-serine phosphorylation; F:ribosome binding; P:regulation of GTPase activity; P:regulation of inflammatory response; P:positive regulation of peptidyl-tyrosine phosphorylation; P:regulation of protein kinase B signaling; P:regul…
TRUE	TRINITY_DN34013_c0_g2_i2	---NA---	446
TRUE	TRINITY_DN34013_c0_g3_i1	---NA---	302
TRUE	TRINITY_DN34078_c0_g1_i1	NP_001298277.1receptor-type tyrosine-protein phosphatase F precursor	1386	20	2.65E-80	54.4	31	P:GO:0001822; F:GO:0004725; F:GO:0005102; C:GO:0005615; C:GO:0005737; C:GO:0005886; P:GO:0007157; P:GO:0007507; P:GO:0016477; P:GO:0021510; P:GO:0021549; P:GO:0021766; P:GO:0021987; P:GO:0022038; C:GO:0031982; P:GO:0035335; F:GO:0035373; C:GO:0043005; C:GO:0043025; P:GO:0043065; C:GO:0043229; C:GO:0044425; F:GO:0044877; P:GO:0046426; P:GO:0048679; P:GO:0050775; P:GO:0050776; F:GO:0050839; P:GO:00…	P:kidney development; F:protein tyrosine phosphatase activity; F:signaling receptor binding; C:extracellular space; C:cytoplasm; C:plasma membrane; P:heterophilic cell-cell adhesion via plasma membrane cell adhesion molecules; P:heart development; P:cell migration; P:spinal cord development; P:cerebellum development; P:hippocampus development; P:cerebral cortex development; P:corpus callosum deve…	EC:3.1.3.16; EC:3.1.3.48; EC:3.1.3.41	Protein-serine/threonine phosphatase; Protein-tyrosine-phosphatase; 4-nitrophenylphosphatase
TRUE	TRINITY_DN34078_c0_g1_i2	NP_035341.2receptor-type tyrosine-protein phosphatase delta isoform 1 precursor	7539	20	0	65.1	33	F:GO:0004725; F:GO:0005102; C:GO:0005737; C:GO:0005886; P:GO:0007157; P:GO:0007185; P:GO:0021510; P:GO:0021549; P:GO:0021766; P:GO:0021987; P:GO:0022038; P:GO:0033003; P:GO:0035335; F:GO:0035373; F:GO:0042803; C:GO:0043005; C:GO:0043025; P:GO:0043065; C:GO:0043231; F:GO:0044877; P:GO:0045859; P:GO:0046426; P:GO:0046627; P:GO:0048679; P:GO:0050775; P:GO:0050776; F:GO:0050839; P:GO:0060027; P:GO:00…	F:protein tyrosine phosphatase activity; F:signaling receptor binding; C:cytoplasm; C:plasma membrane; P:heterophilic cell-cell adhesion via plasma membrane cell adhesion molecules; P:transmembrane receptor protein tyrosine phosphatase signaling pathway; P:spinal cord development; P:cerebellum development; P:hippocampus development; P:cerebral cortex development; P:corpus callosum development; P:…	EC:3.1.3.16; EC:3.1.3.48; EC:3.1.3.41	Protein-serine/threonine phosphatase; Protein-tyrosine-phosphatase; 4-nitrophenylphosphatase
TRUE	TRINITY_DN34078_c0_g1_i3	---NA---	381
TRUE	TRINITY_DN34078_c0_g1_i4	NP_001339558.1receptor-type tyrosine-protein phosphatase delta isoform 3 precursor	1344	20	7.19E-79	54.9	32	P:GO:0001822; F:GO:0004725; F:GO:0004888; F:GO:0005102; C:GO:0005615; C:GO:0005886; P:GO:0007157; C:GO:0012505; P:GO:0021510; P:GO:0021549; P:GO:0021766; P:GO:0021987; P:GO:0022038; C:GO:0031982; P:GO:0035335; F:GO:0035373; C:GO:0043005; C:GO:0043025; P:GO:0043065; C:GO:0043231; C:GO:0044425; C:GO:0044444; F:GO:0044877; P:GO:0046426; P:GO:0048679; P:GO:0050775; P:GO:0050776; F:GO:0050839; P:GO:00…	P:kidney development; F:protein tyrosine phosphatase activity; F:transmembrane signaling receptor activity; F:signaling receptor binding; C:extracellular space; C:plasma membrane; P:heterophilic cell-cell adhesion via plasma membrane cell adhesion molecules; C:endomembrane system; P:spinal cord development; P:cerebellum development; P:hippocampus development; P:cerebral cortex development; P:corp…	EC:3.1.3.16; EC:3.1.3.48; EC:3.1.3.41	Protein-serine/threonine phosphatase; Protein-tyrosine-phosphatase; 4-nitrophenylphosphatase
TRUE	TRINITY_DN34078_c0_g1_i5	NP_001298277.1receptor-type tyrosine-protein phosphatase F precursor	7643	20	0	62.65	33	F:GO:0004725; F:GO:0005102; F:GO:0005539; C:GO:0005737; C:GO:0005886; P:GO:0006928; P:GO:0007157; P:GO:0007185; P:GO:0021510; P:GO:0021549; P:GO:0021766; P:GO:0021987; P:GO:0022038; P:GO:0033003; P:GO:0035335; P:GO:0040011; F:GO:0042803; C:GO:0043005; F:GO:0043168; C:GO:0043231; F:GO:0044877; P:GO:0045859; P:GO:0046426; P:GO:0046627; P:GO:0050775; P:GO:0050776; F:GO:0050839; P:GO:0060027; P:GO:00…	F:protein tyrosine phosphatase activity; F:signaling receptor binding; F:glycosaminoglycan binding; C:cytoplasm; C:plasma membrane; P:movement of cell or subcellular component; P:heterophilic cell-cell adhesion via plasma membrane cell adhesion molecules; P:transmembrane receptor protein tyrosine phosphatase signaling pathway; P:spinal cord development; P:cerebellum development; P:hippocampus dev…	EC:3.1.3.16; EC:3.1.3.48; EC:3.1.3.41	Protein-serine/threonine phosphatase; Protein-tyrosine-phosphatase; 4-nitrophenylphosphatase
TRUE	TRINITY_DN34078_c0_g1_i7	---NA---	596
TRUE	TRINITY_DN34078_c0_g1_i9	NP_001298277.1receptor-type tyrosine-protein phosphatase F precursor	7694	20	0	62.65	33	F:GO:0004725; F:GO:0005102; F:GO:0005539; C:GO:0005737; C:GO:0005886; P:GO:0006928; P:GO:0007157; P:GO:0007185; P:GO:0021510; P:GO:0021549; P:GO:0021766; P:GO:0021987; P:GO:0022038; P:GO:0033003; P:GO:0035335; P:GO:0040011; F:GO:0042803; C:GO:0043005; F:GO:0043168; C:GO:0043231; F:GO:0044877; P:GO:0045859; P:GO:0046426; P:GO:0046627; P:GO:0050775; P:GO:0050776; F:GO:0050839; P:GO:0060027; P:GO:00…	F:protein tyrosine phosphatase activity; F:signaling receptor binding; F:glycosaminoglycan binding; C:cytoplasm; C:plasma membrane; P:movement of cell or subcellular component; P:heterophilic cell-cell adhesion via plasma membrane cell adhesion molecules; P:transmembrane receptor protein tyrosine phosphatase signaling pathway; P:spinal cord development; P:cerebellum development; P:hippocampus dev…	EC:3.1.3.16; EC:3.1.3.48; EC:3.1.3.41	Protein-serine/threonine phosphatase; Protein-tyrosine-phosphatase; 4-nitrophenylphosphatase
TRUE	TRINITY_DN34078_c0_g1_i10	NP_001298277.1receptor-type tyrosine-protein phosphatase F precursor	3507	20	2.82E-74	54.6	31	P:GO:0001822; F:GO:0004725; F:GO:0005102; C:GO:0005615; C:GO:0005737; C:GO:0005886; P:GO:0007157; P:GO:0007507; P:GO:0016477; P:GO:0021510; P:GO:0021549; P:GO:0021766; P:GO:0021987; P:GO:0022038; C:GO:0031982; P:GO:0035335; F:GO:0035373; C:GO:0043005; C:GO:0043025; P:GO:0043065; C:GO:0043229; C:GO:0044425; F:GO:0044877; P:GO:0046426; P:GO:0048679; P:GO:0050775; P:GO:0050776; F:GO:0050839; P:GO:00…	P:kidney development; F:protein tyrosine phosphatase activity; F:signaling receptor binding; C:extracellular space; C:cytoplasm; C:plasma membrane; P:heterophilic cell-cell adhesion via plasma membrane cell adhesion molecules; P:heart development; P:cell migration; P:spinal cord development; P:cerebellum development; P:hippocampus development; P:cerebral cortex development; P:corpus callosum deve…	EC:3.1.3.16; EC:3.1.3.48; EC:3.1.3.41	Protein-serine/threonine phosphatase; Protein-tyrosine-phosphatase; 4-nitrophenylphosphatase
TRUE	TRINITY_DN34078_c0_g1_i11	NP_035341.2receptor-type tyrosine-protein phosphatase delta isoform 1 precursor	7581	20	0	65.1	33	F:GO:0004725; F:GO:0005102; C:GO:0005737; C:GO:0005886; P:GO:0007157; P:GO:0007185; P:GO:0021510; P:GO:0021549; P:GO:0021766; P:GO:0021987; P:GO:0022038; P:GO:0033003; P:GO:0035335; F:GO:0035373; F:GO:0042803; C:GO:0043005; C:GO:0043025; P:GO:0043065; C:GO:0043231; F:GO:0044877; P:GO:0045859; P:GO:0046426; P:GO:0046627; P:GO:0048679; P:GO:0050775; P:GO:0050776; F:GO:0050839; P:GO:0060027; P:GO:00…	F:protein tyrosine phosphatase activity; F:signaling receptor binding; C:cytoplasm; C:plasma membrane; P:heterophilic cell-cell adhesion via plasma membrane cell adhesion molecules; P:transmembrane receptor protein tyrosine phosphatase signaling pathway; P:spinal cord development; P:cerebellum development; P:hippocampus development; P:cerebral cortex development; P:corpus callosum development; P:…	EC:3.1.3.16; EC:3.1.3.48; EC:3.1.3.41	Protein-serine/threonine phosphatase; Protein-tyrosine-phosphatase; 4-nitrophenylphosphatase
TRUE	TRINITY_DN34078_c0_g1_i12	NP_001298277.1receptor-type tyrosine-protein phosphatase F precursor	7373	20	0	62.6	33	F:GO:0004725; F:GO:0005102; F:GO:0005539; C:GO:0005737; C:GO:0005886; P:GO:0006928; P:GO:0007157; P:GO:0007185; P:GO:0021510; P:GO:0021549; P:GO:0021766; P:GO:0021987; P:GO:0022038; P:GO:0033003; P:GO:0035335; P:GO:0040011; F:GO:0042803; C:GO:0043005; F:GO:0043168; C:GO:0043231; F:GO:0044877; P:GO:0045859; P:GO:0046426; P:GO:0046627; P:GO:0050775; P:GO:0050776; F:GO:0050839; P:GO:0060027; P:GO:00…	F:protein tyrosine phosphatase activity; F:signaling receptor binding; F:glycosaminoglycan binding; C:cytoplasm; C:plasma membrane; P:movement of cell or subcellular component; P:heterophilic cell-cell adhesion via plasma membrane cell adhesion molecules; P:transmembrane receptor protein tyrosine phosphatase signaling pathway; P:spinal cord development; P:cerebellum development; P:hippocampus dev…	EC:3.1.3.16; EC:3.1.3.48; EC:3.1.3.41	Protein-serine/threonine phosphatase; Protein-tyrosine-phosphatase; 4-nitrophenylphosphatase
TRUE	TRINITY_DN34078_c0_g2_i1	---NA---	779
TRUE	TRINITY_DN34078_c0_g1_i14	NP_001298277.1receptor-type tyrosine-protein phosphatase F precursor	7424	20	0	62.65	33	F:GO:0004725; F:GO:0005102; F:GO:0005539; C:GO:0005737; C:GO:0005886; P:GO:0006928; P:GO:0007157; P:GO:0007185; P:GO:0021510; P:GO:0021549; P:GO:0021766; P:GO:0021987; P:GO:0022038; P:GO:0033003; P:GO:0035335; P:GO:0040011; F:GO:0042803; C:GO:0043005; F:GO:0043168; C:GO:0043231; F:GO:0044877; P:GO:0045859; P:GO:0046426; P:GO:0046627; P:GO:0050775; P:GO:0050776; F:GO:0050839; P:GO:0060027; P:GO:00…	F:protein tyrosine phosphatase activity; F:signaling receptor binding; F:glycosaminoglycan binding; C:cytoplasm; C:plasma membrane; P:movement of cell or subcellular component; P:heterophilic cell-cell adhesion via plasma membrane cell adhesion molecules; P:transmembrane receptor protein tyrosine phosphatase signaling pathway; P:spinal cord development; P:cerebellum development; P:hippocampus dev…	EC:3.1.3.16; EC:3.1.3.48; EC:3.1.3.41	Protein-serine/threonine phosphatase; Protein-tyrosine-phosphatase; 4-nitrophenylphosphatase
TRUE	TRINITY_DN34078_c0_g1_i15	NP_001298277.1receptor-type tyrosine-protein phosphatase F precursor	1293	20	1.03E-80	54.4	29	P:GO:0001822; F:GO:0004725; F:GO:0005102; C:GO:0005886; P:GO:0007157; P:GO:0007507; P:GO:0016477; P:GO:0021510; P:GO:0021549; P:GO:0021766; P:GO:0021987; P:GO:0022038; C:GO:0031982; P:GO:0035335; F:GO:0035373; C:GO:0043005; C:GO:0043025; P:GO:0043065; C:GO:0044424; C:GO:0044425; F:GO:0044877; P:GO:0046426; P:GO:0048679; P:GO:0050775; P:GO:0050776; F:GO:0050839; P:GO:0090557; P:GO:0097105; P:GO:00…	P:kidney development; F:protein tyrosine phosphatase activity; F:signaling receptor binding; C:plasma membrane; P:heterophilic cell-cell adhesion via plasma membrane cell adhesion molecules; P:heart development; P:cell migration; P:spinal cord development; P:cerebellum development; P:hippocampus development; P:cerebral cortex development; P:corpus callosum development; C:vesicle; P:peptidyl-tyros…	EC:3.1.3.16; EC:3.1.3.48; EC:3.1.3.41	Protein-serine/threonine phosphatase; Protein-tyrosine-phosphatase; 4-nitrophenylphosphatase
TRUE	TRINITY_DN34011_c0_g1_i1	---NA---	1033
TRUE	TRINITY_DN34011_c1_g1_i1	---NA---	280
TRUE	TRINITY_DN34011_c1_g1_i2	---NA---	376
TRUE	TRINITY_DN34011_c2_g2_i1	NP_444377.3protocadherin beta-15 precursor	3268	20	3.60E-15	40.95	14	P:GO:0001822; P:GO:0006928; P:GO:0007165; P:GO:0007507; P:GO:0009887; C:GO:0016020; P:GO:0016043; P:GO:0022008; C:GO:0043226; C:GO:0044424; P:GO:0048729; P:GO:0051179; P:GO:0060429; P:GO:0098609	P:kidney development; P:movement of cell or subcellular component; P:signal transduction; P:heart development; P:animal organ morphogenesis; C:membrane; P:cellular component organization; P:neurogenesis; C:organelle; C:intracellular part; P:tissue morphogenesis; P:localization; P:epithelium development; P:cell-cell adhesion
TRUE	TRINITY_DN34011_c2_g1_i2	NP_038763.3TP53-binding protein 1 isoform a	3954	2	2.50E-27	40	4	F:GO:0003677; F:GO:0005515; P:GO:0009987; C:GO:0098687	F:DNA binding; F:protein binding; P:cellular process; C:chromosomal region
TRUE	TRINITY_DN34011_c2_g4_i1	NP_059074.2protocadherin-12 precursor	482	20	7.09E-17	47.05	10	P:GO:0001822; P:GO:0007165; P:GO:0007423; P:GO:0009887; C:GO:0016020; P:GO:0016043; P:GO:0022008; C:GO:0030054; C:GO:0044464; P:GO:0098742	P:kidney development; P:signal transduction; P:sensory organ development; P:animal organ morphogenesis; C:membrane; P:cellular component organization; P:neurogenesis; C:cell junction; C:cell part; P:cell-cell adhesion via plasma-membrane adhesion molecules
TRUE	TRINITY_DN34011_c2_g5_i1	---NA---	273
TRUE	TRINITY_DN34011_c2_g1_i3	NP_038763.3TP53-binding protein 1 isoform a	1341	2	4.08E-25	47	4	F:GO:0003677; F:GO:0005515; P:GO:0006974; C:GO:0098687	F:DNA binding; F:protein binding; P:cellular response to DNA damage stimulus; C:chromosomal region
TRUE	TRINITY_DN34011_c2_g1_i5	NP_038763.3TP53-binding protein 1 isoform a	2128	2	4.26E-12	48	4	F:GO:0003677; F:GO:0005515; P:GO:0006974; C:GO:0098687	F:DNA binding; F:protein binding; P:cellular response to DNA damage stimulus; C:chromosomal region
TRUE	TRINITY_DN34011_c2_g1_i6	NP_038763.3TP53-binding protein 1 isoform a	3656	2	2.94E-40	43	4	F:GO:0003677; F:GO:0005515; P:GO:0009987; C:GO:0098687	F:DNA binding; F:protein binding; P:cellular process; C:chromosomal region
TRUE	TRINITY_DN34011_c2_g1_i7	NP_038763.3TP53-binding protein 1 isoform a	4017	2	7.17E-32	43.5	4	F:GO:0003677; F:GO:0005515; P:GO:0009987; C:GO:0098687	F:DNA binding; F:protein binding; P:cellular process; C:chromosomal region
TRUE	TRINITY_DN34011_c2_g7_i1	NP_001013029.1protocadherin beta-15 precursor	1830	20	2.12E-38	53.45	4	F:GO:0005488; C:GO:0016020; C:GO:0044464; P:GO:0060219	F:binding; C:membrane; C:cell part; P:camera-type eye photoreceptor cell differentiation
TRUE	TRINITY_DN34011_c2_g1_i8	NP_038763.3TP53-binding protein 1 isoform a	3830	2	1.11E-38	43	4	F:GO:0003677; F:GO:0005515; P:GO:0009987; C:GO:0098687	F:DNA binding; F:protein binding; P:cellular process; C:chromosomal region
TRUE	TRINITY_DN34011_c2_g9_i1	---NA---	509
TRUE	TRINITY_DN34011_c2_g10_i1	---NA---	339
TRUE	TRINITY_DN34011_c2_g1_i9	NP_038763.3TP53-binding protein 1 isoform a	3581	2	2.78E-40	43	4	F:GO:0003677; F:GO:0005515; P:GO:0009987; C:GO:0098687	F:DNA binding; F:protein binding; P:cellular process; C:chromosomal region
TRUE	TRINITY_DN34011_c2_g1_i10	NP_038763.3TP53-binding protein 1 isoform a	3843	2	2.52E-33	43.5	4	F:GO:0003677; F:GO:0005515; P:GO:0009987; C:GO:0098687	F:DNA binding; F:protein binding; P:cellular process; C:chromosomal region
TRUE	TRINITY_DN34011_c2_g9_i2	---NA---	1440
TRUE	TRINITY_DN34011_c2_g9_i3	NP_473412.1fibroblast growth factor receptor-like 1 isoform 1 precursor	1869	15	1.17E-14	39.53	10	P:GO:0001501; P:GO:0003179; F:GO:0005007; C:GO:0005886; P:GO:0008285; F:GO:0017134; C:GO:0031224; P:GO:0040037; P:GO:0060412; P:GO:0060539	P:skeletal system development; P:heart valve morphogenesis; F:fibroblast growth factor-activated receptor activity; C:plasma membrane; P:negative regulation of cell proliferation; F:fibroblast growth factor binding; C:intrinsic component of membrane; P:negative regulation of fibroblast growth factor receptor signaling pathway; P:ventricular septum morphogenesis; P:diaphragm development	EC:2.7.10; EC:2.7.10.1; EC:2.7.11	Transferring phosphorus-containing groups; Receptor protein-tyrosine kinase; Transferring phosphorus-containing groups
TRUE	TRINITY_DN34011_c2_g1_i11	NP_038763.3TP53-binding protein 1 isoform a	3713	2	1.03E-38	43	4	F:GO:0003677; F:GO:0005515; P:GO:0009987; C:GO:0098687	F:DNA binding; F:protein binding; P:cellular process; C:chromosomal region
TRUE	TRINITY_DN34011_c2_g1_i12	NP_038763.3TP53-binding protein 1 isoform a	3539	2	2.69E-40	43	4	F:GO:0003677; F:GO:0005515; P:GO:0009987; C:GO:0098687	F:DNA binding; F:protein binding; P:cellular process; C:chromosomal region
TRUE	TRINITY_DN34011_c2_g1_i13	NP_038763.3TP53-binding protein 1 isoform a	4128	2	1.50E-25	40	4	F:GO:0003677; F:GO:0005515; P:GO:0009987; C:GO:0098687	F:DNA binding; F:protein binding; P:cellular process; C:chromosomal region
TRUE	TRINITY_DN34011_c3_g1_i1	---NA---	257
TRUE	TRINITY_DN34069_c0_g1_i1	NP_663515.2integrator complex subunit 3	3567	5	0	71.6	6	P:GO:0006281; P:GO:0007093; P:GO:0010212; P:GO:0016180; C:GO:0032039; C:GO:0070876	P:DNA repair; P:mitotic cell cycle checkpoint; P:response to ionizing radiation; P:snRNA processing; C:integrator complex; C:SOSS complex
TRUE	TRINITY_DN34069_c0_g1_i2	NP_001230251.1integrator complex subunit 3	1785	3	3.68E-73	63.33	4	P:GO:0006974; C:GO:0032991; C:GO:0044428; P:GO:0090304	P:cellular response to DNA damage stimulus; C:protein-containing complex; C:nuclear part; P:nucleic acid metabolic process
TRUE	TRINITY_DN34069_c0_g1_i3	NP_663515.2integrator complex subunit 3	3719	5	0	75.2	6	P:GO:0006281; P:GO:0007093; P:GO:0010212; P:GO:0016180; C:GO:0032039; C:GO:0070876	P:DNA repair; P:mitotic cell cycle checkpoint; P:response to ionizing radiation; P:snRNA processing; C:integrator complex; C:SOSS complex
TRUE	TRINITY_DN34069_c0_g1_i4	NP_663515.2integrator complex subunit 3	2636	5	0	72.8	6	P:GO:0006281; P:GO:0007093; P:GO:0010212; P:GO:0016180; C:GO:0032039; C:GO:0070876	P:DNA repair; P:mitotic cell cycle checkpoint; P:response to ionizing radiation; P:snRNA processing; C:integrator complex; C:SOSS complex
TRUE	TRINITY_DN34069_c0_g1_i5	NP_663515.2integrator complex subunit 3	3697	5	0	72.2	6	P:GO:0006281; P:GO:0007093; P:GO:0010212; P:GO:0016180; C:GO:0032039; C:GO:0070876	P:DNA repair; P:mitotic cell cycle checkpoint; P:response to ionizing radiation; P:snRNA processing; C:integrator complex; C:SOSS complex
TRUE	TRINITY_DN34069_c0_g1_i6	NP_001230251.1integrator complex subunit 3	1597	3	5.88E-60	62.33	4	P:GO:0006974; C:GO:0032991; C:GO:0044428; P:GO:0090304	P:cellular response to DNA damage stimulus; C:protein-containing complex; C:nuclear part; P:nucleic acid metabolic process
TRUE	TRINITY_DN34069_c0_g1_i7	NP_001230251.1integrator complex subunit 3	989	3	7.94E-47	62.33	3	C:GO:0005634; P:GO:0009987; P:GO:0050896	C:nucleus; P:cellular process; P:response to stimulus
TRUE	TRINITY_DN34064_c0_g1_i1	---NA---	336
TRUE	TRINITY_DN34064_c0_g1_i2	---NA---	457
TRUE	TRINITY_DN34064_c1_g1_i1	---NA---	628
TRUE	TRINITY_DN34064_c5_g1_i1	---NA---	311
TRUE	TRINITY_DN34064_c5_g2_i1	---NA---	428
TRUE	TRINITY_DN34064_c6_g1_i1	---NA---	416
TRUE	TRINITY_DN34064_c6_g2_i1	---NA---	418
TRUE	TRINITY_DN34064_c7_g1_i2	---NA---	494
TRUE	TRINITY_DN34064_c7_g2_i1	---NA---	634
TRUE	TRINITY_DN34085_c0_g1_i1	NP_001073571.2V-type proton ATPase 116 kDa subunit a isoform 4	876	7	5.99E-09	63.71	11	F:GO:0005515; P:GO:0009987; F:GO:0015078; C:GO:0031090; C:GO:0031410; C:GO:0033176; C:GO:0043195; C:GO:0044437; P:GO:0065007; P:GO:1901998; P:GO:1902600	F:protein binding; P:cellular process; F:proton transmembrane transporter activity; C:organelle membrane; C:cytoplasmic vesicle; C:proton-transporting V-type ATPase complex; C:terminal bouton; C:vacuolar part; P:biological regulation; P:toxin transport; P:proton transmembrane transport
TRUE	TRINITY_DN34085_c1_g1_i1	---NA---	321
TRUE	TRINITY_DN34085_c2_g1_i1	---NA---	521
TRUE	TRINITY_DN34085_c3_g1_i1	---NA---	391
TRUE	TRINITY_DN34085_c4_g1_i1	---NA---	933
TRUE	TRINITY_DN34085_c5_g1_i1	NP_001123259.1protein turtle homolog B isoform 1 precursor	3651	20	2.85E-100	44.9	17	F:GO:0005515; C:GO:0005886; P:GO:0006928; P:GO:0006935; P:GO:0007409; P:GO:0009967; C:GO:0030424; C:GO:0031012; C:GO:0036477; C:GO:0044425; C:GO:0045202; P:GO:0048513; P:GO:0048519; P:GO:0051128; P:GO:0065008; P:GO:0098609; C:GO:0120038	F:protein binding; C:plasma membrane; P:movement of cell or subcellular component; P:chemotaxis; P:axonogenesis; P:positive regulation of signal transduction; C:axon; C:extracellular matrix; C:somatodendritic compartment; C:membrane part; C:synapse; P:animal organ development; P:negative regulation of biological process; P:regulation of cellular component organization; P:regulation of biological …
TRUE	TRINITY_DN34085_c5_g2_i1	NP_001026728.2MOB-like protein phocein	2537	3	1.70E-23	90	8	C:GO:0005829; P:GO:0006810; F:GO:0019900; C:GO:0032580; C:GO:0043025; C:GO:0043197; F:GO:0046872; C:GO:0048471	C:cytosol; P:transport; F:kinase binding; C:Golgi cisterna membrane; C:neuronal cell body; C:dendritic spine; F:metal ion binding; C:perinuclear region of cytoplasm
TRUE	TRINITY_DN34085_c5_g2_i2	NP_001026728.2MOB-like protein phocein	1640	3	1.03E-23	90	8	C:GO:0005829; P:GO:0006810; F:GO:0019900; C:GO:0032580; C:GO:0043025; C:GO:0043197; F:GO:0046872; C:GO:0048471	C:cytosol; P:transport; F:kinase binding; C:Golgi cisterna membrane; C:neuronal cell body; C:dendritic spine; F:metal ion binding; C:perinuclear region of cytoplasm
TRUE	TRINITY_DN34085_c5_g1_i2	NP_001123259.1protein turtle homolog B isoform 1 precursor	3463	20	1.13E-100	44.9	17	F:GO:0005515; C:GO:0005886; P:GO:0006928; P:GO:0006935; P:GO:0007409; P:GO:0009967; C:GO:0030424; C:GO:0031012; C:GO:0036477; C:GO:0044425; C:GO:0045202; P:GO:0048513; P:GO:0048519; P:GO:0051128; P:GO:0065008; P:GO:0098609; C:GO:0120038	F:protein binding; C:plasma membrane; P:movement of cell or subcellular component; P:chemotaxis; P:axonogenesis; P:positive regulation of signal transduction; C:axon; C:extracellular matrix; C:somatodendritic compartment; C:membrane part; C:synapse; P:animal organ development; P:negative regulation of biological process; P:regulation of cellular component organization; P:regulation of biological …
TRUE	TRINITY_DN34085_c5_g2_i3	NP_001026728.2MOB-like protein phocein	2409	3	1.61E-23	90	8	C:GO:0005829; P:GO:0006810; F:GO:0019900; C:GO:0032580; C:GO:0043025; C:GO:0043197; F:GO:0046872; C:GO:0048471	C:cytosol; P:transport; F:kinase binding; C:Golgi cisterna membrane; C:neuronal cell body; C:dendritic spine; F:metal ion binding; C:perinuclear region of cytoplasm
TRUE	TRINITY_DN34085_c5_g2_i4	NP_001026728.2MOB-like protein phocein	1494	3	9.25E-24	90	8	C:GO:0005829; P:GO:0006810; F:GO:0019900; C:GO:0032580; C:GO:0043025; C:GO:0043197; F:GO:0046872; C:GO:0048471	C:cytosol; P:transport; F:kinase binding; C:Golgi cisterna membrane; C:neuronal cell body; C:dendritic spine; F:metal ion binding; C:perinuclear region of cytoplasm
TRUE	TRINITY_DN34085_c6_g1_i1	---NA---	407
TRUE	TRINITY_DN34085_c6_g2_i1	---NA---	385
TRUE	TRINITY_DN34085_c6_g3_i1	---NA---	544
TRUE	TRINITY_DN34085_c7_g1_i1	NP_001186486.1UDP-D-xylose:ribitol-5-phosphate beta1,4-xylosyltransferase	1983	1	5.18E-41	67	2	C:GO:0005794; P:GO:0035269	C:Golgi apparatus; P:protein O-linked mannosylation
TRUE	TRINITY_DN34085_c7_g1_i2	NP_001186486.1UDP-D-xylose:ribitol-5-phosphate beta1,4-xylosyltransferase	1438	1	4.14E-42	67	2	C:GO:0005794; P:GO:0035269	C:Golgi apparatus; P:protein O-linked mannosylation
TRUE	TRINITY_DN34085_c7_g1_i3	NP_001186486.1UDP-D-xylose:ribitol-5-phosphate beta1,4-xylosyltransferase	1562	1	7.15E-42	67	2	C:GO:0005794; P:GO:0035269	C:Golgi apparatus; P:protein O-linked mannosylation
TRUE	TRINITY_DN34053_c0_g1_i1	NP_001238990.1voltage-dependent P/Q-type calcium channel subunit alpha-1A isoform 4	1320	20	1.55E-108	65.5	70	P:GO:0000096; P:GO:0001956; C:GO:0002095; P:GO:0002376; F:GO:0005516; C:GO:0005634; P:GO:0006006; P:GO:0007204; P:GO:0007214; P:GO:0007270; P:GO:0007274; P:GO:0007416; P:GO:0007601; P:GO:0007628; F:GO:0008022; P:GO:0008217; F:GO:0008331; P:GO:0008542; P:GO:0014051; P:GO:0014056; C:GO:0014069; P:GO:0016049; P:GO:0017158; P:GO:0019226; P:GO:0019229; P:GO:0019233; F:GO:0019905; P:GO:0021522; P:GO:00…	P:sulfur amino acid metabolic process; P:positive regulation of neurotransmitter secretion; C:caveolar macromolecular signaling complex; P:immune system process; F:calmodulin binding; C:nucleus; P:glucose metabolic process; P:positive regulation of cytosolic calcium ion concentration; P:gamma-aminobutyric acid signaling pathway; P:neuron-neuron synaptic transmission; P:neuromuscular synaptic tran…
TRUE	TRINITY_DN34053_c0_g1_i2	NP_001035993.1voltage-dependent N-type calcium channel subunit alpha-1B isoform 1	334	20	2.29E-29	75.95	84	P:GO:0000096; F:GO:0000166; P:GO:0001501; P:GO:0001956; P:GO:0002074; C:GO:0002095; P:GO:0002520; F:GO:0005516; C:GO:0005634; P:GO:0006006; P:GO:0007029; P:GO:0007204; P:GO:0007214; P:GO:0007270; P:GO:0007274; P:GO:0007416; P:GO:0007507; P:GO:0007520; P:GO:0007528; P:GO:0007628; F:GO:0008022; P:GO:0008217; F:GO:0008331; P:GO:0008542; P:GO:0014051; P:GO:0014056; C:GO:0014069; P:GO:0016049; C:GO:00…	P:sulfur amino acid metabolic process; F:nucleotide binding; P:skeletal system development; P:positive regulation of neurotransmitter secretion; P:extraocular skeletal muscle development; C:caveolar macromolecular signaling complex; P:immune system development; F:calmodulin binding; C:nucleus; P:glucose metabolic process; P:endoplasmic reticulum organization; P:positive regulation of cytosolic ca…
TRUE	TRINITY_DN34053_c0_g1_i5	NP_001238990.1voltage-dependent P/Q-type calcium channel subunit alpha-1A isoform 4	1165	20	2.90E-92	64.3	64	P:GO:0000096; C:GO:0002095; P:GO:0002376; F:GO:0005516; C:GO:0005634; P:GO:0006006; P:GO:0007204; P:GO:0007214; P:GO:0007270; P:GO:0007274; P:GO:0007416; P:GO:0007601; P:GO:0007628; P:GO:0008217; F:GO:0008331; P:GO:0008542; P:GO:0014051; P:GO:0014056; C:GO:0014069; P:GO:0014070; P:GO:0016049; P:GO:0017158; P:GO:0019226; P:GO:0019229; F:GO:0019899; P:GO:0021522; P:GO:0021590; P:GO:0021679; P:GO:00…	P:sulfur amino acid metabolic process; C:caveolar macromolecular signaling complex; P:immune system process; F:calmodulin binding; C:nucleus; P:glucose metabolic process; P:positive regulation of cytosolic calcium ion concentration; P:gamma-aminobutyric acid signaling pathway; P:neuron-neuron synaptic transmission; P:neuromuscular synaptic transmission; P:synapse assembly; P:visual perception; P:…
TRUE	TRINITY_DN34062_c0_g1_i1	---NA---	257
TRUE	TRINITY_DN34062_c3_g2_i1	---NA---	672
TRUE	TRINITY_DN34062_c4_g1_i1	---NA---	337
TRUE	TRINITY_DN34062_c4_g2_i1	---NA---	355
TRUE	TRINITY_DN34062_c4_g2_i2	---NA---	435
TRUE	TRINITY_DN34062_c5_g1_i2	---NA---	1512
TRUE	TRINITY_DN34062_c5_g3_i1	---NA---	259
TRUE	TRINITY_DN34062_c5_g2_i4	---NA---	484
TRUE	TRINITY_DN34062_c5_g2_i7	---NA---	1300
TRUE	TRINITY_DN34062_c5_g4_i1	---NA---	436
TRUE	TRINITY_DN34062_c5_g2_i8	---NA---	595
TRUE	TRINITY_DN34062_c5_g2_i9	---NA---	512
TRUE	TRINITY_DN34062_c5_g5_i1	---NA---	308
TRUE	TRINITY_DN34062_c6_g1_i1	---NA---	296
TRUE	TRINITY_DN34062_c6_g2_i1	---NA---	614
TRUE	TRINITY_DN34062_c6_g3_i1	---NA---	434
TRUE	TRINITY_DN34062_c6_g3_i2	---NA---	284
TRUE	TRINITY_DN34062_c7_g1_i1	NP_000901.1neuropeptide Y receptor type 2	623	20	4.36E-21	58	35	F:GO:0001601; P:GO:0001764; P:GO:0002793; P:GO:0003151; P:GO:0003214; F:GO:0004985; F:GO:0005246; F:GO:0005515; C:GO:0005887; P:GO:0006950; P:GO:0007193; P:GO:0007409; P:GO:0007626; P:GO:0009306; P:GO:0010959; C:GO:0012505; P:GO:0022600; P:GO:0030072; P:GO:0030900; P:GO:0031667; P:GO:0042755; F:GO:0042923; C:GO:0043005; C:GO:0043231; P:GO:0043270; C:GO:0044444; P:GO:0046887; P:GO:0050795; P:GO:00…	F:peptide YY receptor activity; P:neuron migration; P:positive regulation of peptide secretion; P:outflow tract morphogenesis; P:cardiac left ventricle morphogenesis; F:opioid receptor activity; F:calcium channel regulator activity; F:protein binding; C:integral component of plasma membrane; P:response to stress; P:adenylate cyclase-inhibiting G-protein coupled receptor signaling pathway; P:axono…
TRUE	TRINITY_DN34062_c7_g1_i3	NP_000901.1neuropeptide Y receptor type 2	2973	20	4.25E-26	50.2	27	P:GO:0003007; F:GO:0004983; F:GO:0005515; C:GO:0005737; P:GO:0006940; P:GO:0007186; P:GO:0007631; P:GO:0008015; P:GO:0009725; P:GO:0010817; C:GO:0016020; P:GO:0019220; F:GO:0042277; C:GO:0043226; P:GO:0043269; P:GO:0048522; P:GO:0048584; P:GO:0050805; P:GO:0050877; P:GO:0051048; P:GO:0051050; P:GO:0051171; P:GO:0051240; P:GO:0080090; C:GO:0097458; C:GO:0120025; P:GO:1903530	P:heart morphogenesis; F:neuropeptide Y receptor activity; F:protein binding; C:cytoplasm; P:regulation of smooth muscle contraction; P:G-protein coupled receptor signaling pathway; P:feeding behavior; P:blood circulation; P:response to hormone; P:regulation of hormone levels; C:membrane; P:regulation of phosphate metabolic process; F:peptide binding; C:organelle; P:regulation of ion transport; P…
TRUE	TRINITY_DN34061_c0_g1_i1	NP_001243477.1heterogeneous nuclear ribonucleoprotein K	438	20	1.02E-23	63.45	21	P:GO:0000122; C:GO:0000790; F:GO:0000978; F:GO:0001077; F:GO:0001227; F:GO:0003729; F:GO:0005515; C:GO:0005737; C:GO:0005925; P:GO:0010988; C:GO:0016020; C:GO:0019013; P:GO:0043066; P:GO:0045716; P:GO:0048025; P:GO:0048260; C:GO:0070062; C:GO:0071013; P:GO:0072369; P:GO:1902165; F:GO:1990829	P:negative regulation of transcription by RNA polymerase II; C:nuclear chromatin; F:RNA polymerase II proximal promoter sequence-specific DNA binding; F:transcriptional activator activity, RNA polymerase II proximal promoter sequence-specific DNA binding; F:transcriptional repressor activity, RNA polymerase II transcription regulatory region sequence-specific DNA binding; F:mRNA binding; F:protei…
TRUE	TRINITY_DN34061_c1_g1_i1	---NA---	339
TRUE	TRINITY_DN34061_c2_g1_i1	---NA---	296
TRUE	TRINITY_DN34061_c3_g1_i1	---NA---	331
TRUE	TRINITY_DN34061_c4_g2_i1	---NA---	367
TRUE	TRINITY_DN34061_c4_g3_i1	---NA---	353
TRUE	TRINITY_DN34061_c4_g4_i1	---NA---	787
TRUE	TRINITY_DN34061_c4_g5_i1	---NA---	557
TRUE	TRINITY_DN34061_c5_g1_i1	NP_001103638.1cilia- and flagella-associated protein 157	2255	2	7.96E-45	62
TRUE	TRINITY_DN34061_c5_g1_i2	NP_001103638.1cilia- and flagella-associated protein 157	1028	2	2.86E-34	59.5
TRUE	TRINITY_DN34061_c5_g1_i3	NP_001103638.1cilia- and flagella-associated protein 157	1536	2	4.20E-14	66
TRUE	TRINITY_DN34061_c5_g1_i4	NP_001103638.1cilia- and flagella-associated protein 157	924	2	1.08E-14	61.5
TRUE	TRINITY_DN34061_c5_g1_i5	NP_001103638.1cilia- and flagella-associated protein 157	1707	2	8.87E-22	62
TRUE	TRINITY_DN34061_c6_g1_i1	---NA---	706
TRUE	TRINITY_DN34061_c6_g2_i1	---NA---	293
TRUE	TRINITY_DN34061_c6_g3_i1	NP_001094219.1max dimerization protein 1	1899	6	1.26E-27	60.83	4	F:GO:0003677; F:GO:0005515; C:GO:0005634; P:GO:0045892	F:DNA binding; F:protein binding; C:nucleus; P:negative regulation of transcription, DNA-templated
TRUE	TRINITY_DN34061_c6_g5_i1	---NA---	617
TRUE	TRINITY_DN34061_c6_g6_i1	---NA---	2776
TRUE	TRINITY_DN34061_c6_g3_i2	NP_001094219.1max dimerization protein 1	858	6	1.31E-20	59	2	F:GO:0005515; P:GO:0006355	F:protein binding; P:regulation of transcription, DNA-templated
TRUE	TRINITY_DN34061_c6_g8_i1	NP_001153413.1BTB/POZ domain-containing adapter for CUL3-mediated RhoA degradation protein 3 isoform 1	2021	20	1.84E-124	64.05	20	P:GO:0001525; F:GO:0004842; F:GO:0005112; C:GO:0005654; C:GO:0005730; C:GO:0005768; P:GO:0007507; P:GO:0009790; P:GO:0016477; P:GO:0016567; F:GO:0017049; F:GO:0019904; C:GO:0031463; P:GO:0035024; C:GO:0036038; P:GO:0043149; P:GO:0043161; P:GO:0045740; P:GO:0045746; P:GO:0051260	P:angiogenesis; F:ubiquitin-protein transferase activity; F:Notch binding; C:nucleoplasm; C:nucleolus; C:endosome; P:heart development; P:embryo development; P:cell migration; P:protein ubiquitination; F:GTP-Rho binding; F:protein domain specific binding; C:Cul3-RING ubiquitin ligase complex; P:negative regulation of Rho protein signal transduction; C:MKS complex; P:stress fiber assembly; P:prote…
TRUE	TRINITY_DN34061_c6_g7_i4	---NA---	840
TRUE	TRINITY_DN34061_c6_g7_i5	---NA---	612
TRUE	TRINITY_DN34061_c7_g1_i1	NP_003553.2mitochondrial 2-oxoglutarate/malate carrier protein isoform 1	1393	20	6.04E-153	57.65	21	P:GO:0000302; C:GO:0005634; C:GO:0005743; P:GO:0006839; F:GO:0008289; F:GO:0008509; P:GO:0009628; P:GO:0009889; F:GO:0015291; F:GO:0015318; P:GO:0015698; C:GO:0016021; P:GO:0031323; P:GO:0031667; F:GO:0032550; F:GO:0032561; F:GO:0043168; P:GO:0065008; P:GO:0071310; P:GO:1901701; P:GO:1990845	P:response to reactive oxygen species; C:nucleus; C:mitochondrial inner membrane; P:mitochondrial transport; F:lipid binding; F:anion transmembrane transporter activity; P:response to abiotic stimulus; P:regulation of biosynthetic process; F:secondary active transmembrane transporter activity; F:inorganic molecular entity transmembrane transporter activity; P:inorganic anion transport; C:integral…
TRUE	TRINITY_DN34061_c8_g1_i1	---NA---	481
TRUE	TRINITY_DN34061_c9_g1_i1	---NA---	335
TRUE	TRINITY_DN34017_c0_g1_i1	---NA---	256
TRUE	TRINITY_DN34017_c1_g1_i1	---NA---	1929
TRUE	TRINITY_DN34017_c2_g1_i1	---NA---	321
TRUE	TRINITY_DN34017_c2_g1_i2	---NA---	566
TRUE	TRINITY_DN34017_c3_g2_i1	---NA---	436
TRUE	TRINITY_DN34017_c4_g1_i1	NP_001178390.1nuclear pore membrane glycoprotein 210 precursor	6130	4	0	47	3	C:GO:0005634; C:GO:0012505; C:GO:0044446	C:nucleus; C:endomembrane system; C:intracellular organelle part
TRUE	TRINITY_DN34017_c4_g1_i2	NP_001178390.1nuclear pore membrane glycoprotein 210 precursor	6094	4	0	47	3	C:GO:0005634; C:GO:0012505; C:GO:0044446	C:nucleus; C:endomembrane system; C:intracellular organelle part
TRUE	TRINITY_DN34017_c5_g1_i1	NP_001243153.1protein Wnt-5a isoform 2 precursor	1923	20	8.52E-119	60.4	167	P:GO:0000187; P:GO:0001525; P:GO:0001658; P:GO:0001947; P:GO:0002053; P:GO:0002720; P:GO:0003323; P:GO:0003402; F:GO:0003713; F:GO:0003714; F:GO:0005109; F:GO:0005125; C:GO:0005578; C:GO:0005615; C:GO:0005737; P:GO:0007223; P:GO:0007413; P:GO:0007442; P:GO:0007494; P:GO:0008584; P:GO:0008585; P:GO:0008595; P:GO:0009267; C:GO:0009986; P:GO:0010387; P:GO:0010800; P:GO:0016332; F:GO:0019904; P:GO:00…	P:activation of MAPK activity; P:angiogenesis; P:branching involved in ureteric bud morphogenesis; P:heart looping; P:positive regulation of mesenchymal cell proliferation; P:positive regulation of cytokine production involved in immune response; P:type B pancreatic cell development; P:planar cell polarity pathway involved in axis elongation; F:transcription coactivator activity; F:transcription …
TRUE	TRINITY_DN34017_c5_g2_i1	---NA---	323
TRUE	TRINITY_DN34017_c5_g1_i2	NP_072153.2protein Wnt-5a precursor	2006	20	4.17E-93	64	160	P:GO:0001658; P:GO:0001756; P:GO:0001938; P:GO:0001947; P:GO:0002053; P:GO:0002741; P:GO:0003323; P:GO:0003402; F:GO:0003700; F:GO:0003714; F:GO:0005109; F:GO:0005115; F:GO:0005125; C:GO:0005578; C:GO:0005737; P:GO:0007223; P:GO:0007257; P:GO:0007413; P:GO:0007442; P:GO:0007494; P:GO:0008584; P:GO:0008585; P:GO:0008595; P:GO:0009267; C:GO:0009986; P:GO:0010595; P:GO:0010800; P:GO:0010820; P:GO:00…	P:branching involved in ureteric bud morphogenesis; P:somitogenesis; P:positive regulation of endothelial cell proliferation; P:heart looping; P:positive regulation of mesenchymal cell proliferation; P:positive regulation of cytokine secretion involved in immune response; P:type B pancreatic cell development; P:planar cell polarity pathway involved in axis elongation; F:DNA binding transcription …
TRUE	TRINITY_DN34017_c5_g3_i1	---NA---	307
TRUE	TRINITY_DN34017_c5_g1_i3	NP_001243153.1protein Wnt-5a isoform 2 precursor	1943	20	1.91E-118	60.4	167	P:GO:0000187; P:GO:0001525; P:GO:0001658; P:GO:0001947; P:GO:0002053; P:GO:0002720; P:GO:0003323; P:GO:0003402; F:GO:0003713; F:GO:0003714; F:GO:0005109; F:GO:0005125; C:GO:0005578; C:GO:0005615; C:GO:0005737; P:GO:0007223; P:GO:0007413; P:GO:0007442; P:GO:0007494; P:GO:0008584; P:GO:0008585; P:GO:0008595; P:GO:0009267; C:GO:0009986; P:GO:0010387; P:GO:0010800; P:GO:0016332; F:GO:0019904; P:GO:00…	P:activation of MAPK activity; P:angiogenesis; P:branching involved in ureteric bud morphogenesis; P:heart looping; P:positive regulation of mesenchymal cell proliferation; P:positive regulation of cytokine production involved in immune response; P:type B pancreatic cell development; P:planar cell polarity pathway involved in axis elongation; F:transcription coactivator activity; F:transcription …
TRUE	TRINITY_DN34017_c6_g1_i1	---NA---	582
TRUE	TRINITY_DN34017_c6_g3_i1	---NA---	250
TRUE	TRINITY_DN34017_c6_g2_i2	---NA---	420
TRUE	TRINITY_DN34017_c6_g4_i3	---NA---	421
TRUE	TRINITY_DN34017_c6_g4_i4	---NA---	515
TRUE	TRINITY_DN34017_c6_g4_i5	---NA---	281
TRUE	TRINITY_DN34017_c6_g6_i1	---NA---	336
TRUE	TRINITY_DN34017_c8_g1_i1	---NA---	1035
TRUE	TRINITY_DN34017_c9_g1_i1	---NA---	440
TRUE	TRINITY_DN34018_c0_g1_i1	---NA---	2429
TRUE	TRINITY_DN34018_c0_g1_i2	---NA---	2269
TRUE	TRINITY_DN34018_c0_g1_i4	NP_001344234.1tumor suppressor candidate 3 isoform 3 precursor	3858	3	2.85E-13	53	2	C:GO:0043231; C:GO:0044444	C:intracellular membrane-bounded organelle; C:cytoplasmic part
TRUE	TRINITY_DN34018_c0_g1_i5	---NA---	2366
TRUE	TRINITY_DN34018_c0_g3_i1	NP_001172089.1ADP-ribosylation factor-like protein 6-interacting protein 4 isoform a	544	9	1.00E-17	76.89	5	F:GO:0005515; C:GO:0005730; P:GO:0006397; P:GO:0008380; C:GO:0016607	F:protein binding; C:nucleolus; P:mRNA processing; P:RNA splicing; C:nuclear speck
TRUE	TRINITY_DN34018_c0_g1_i8	---NA---	2674
TRUE	TRINITY_DN34018_c0_g1_i9	---NA---	2141
TRUE	TRINITY_DN34018_c0_g1_i10	---NA---	2191
TRUE	TRINITY_DN34018_c0_g1_i11	---NA---	2682
TRUE	TRINITY_DN34018_c0_g3_i2	NP_001172089.1ADP-ribosylation factor-like protein 6-interacting protein 4 isoform a	821	9	2.42E-17	72.89	3	F:GO:0005515; P:GO:0008380; C:GO:0031981	F:protein binding; P:RNA splicing; C:nuclear lumen
TRUE	TRINITY_DN34018_c0_g3_i3	NP_001172089.1ADP-ribosylation factor-like protein 6-interacting protein 4 isoform a	957	9	5.57E-17	73.22	3	F:GO:0005515; P:GO:0008380; C:GO:0031981	F:protein binding; P:RNA splicing; C:nuclear lumen
TRUE	TRINITY_DN34030_c1_g2_i1	---NA---	368
TRUE	TRINITY_DN34030_c1_g2_i2	---NA---	272
TRUE	TRINITY_DN34030_c5_g1_i1	---NA---	422
TRUE	TRINITY_DN34030_c5_g1_i2	---NA---	511
TRUE	TRINITY_DN34030_c5_g1_i3	---NA---	383
TRUE	TRINITY_DN34030_c5_g2_i1	---NA---	596
TRUE	TRINITY_DN34030_c5_g1_i4	---NA---	1600
TRUE	TRINITY_DN34030_c5_g4_i1	---NA---	1675
TRUE	TRINITY_DN34030_c5_g1_i5	---NA---	363
TRUE	TRINITY_DN34030_c5_g5_i1	---NA---	572
TRUE	TRINITY_DN34030_c5_g6_i1	---NA---	502
TRUE	TRINITY_DN34093_c1_g1_i1	---NA---	323
TRUE	TRINITY_DN34093_c2_g1_i2	NP_001258157.1protocadherin-11 X-linked precursor	4168	20	2.60E-84	48.1	8	F:GO:0005488; P:GO:0007399; P:GO:0009987; C:GO:0043227; C:GO:0044441; C:GO:0045202; C:GO:0097733; C:GO:0098590	F:binding; P:nervous system development; P:cellular process; C:membrane-bounded organelle; C:ciliary part; C:synapse; C:photoreceptor cell cilium; C:plasma membrane region
TRUE	TRINITY_DN34093_c3_g1_i1	NP_001009011.1tafazzin	1518	1	4.79E-85	61
TRUE	TRINITY_DN34093_c3_g2_i1	NP_001336308.1palmitoyltransferase ZDHHC3 isoform 8	378	20	1.86E-34	75.85	6	C:GO:0005794; C:GO:0005887; P:GO:0006605; P:GO:0018345; F:GO:0019706; C:GO:0055038	C:Golgi apparatus; C:integral component of plasma membrane; P:protein targeting; P:protein palmitoylation; F:protein-cysteine S-palmitoyltransferase activity; C:recycling endosome membrane	EC:2.3.1.225	Protein S-acyltransferase
TRUE	TRINITY_DN34093_c3_g2_i2	NP_081193.2palmitoyltransferase ZDHHC3	1881	20	1.48E-72	55.05	5	C:GO:0005794; P:GO:0006605; C:GO:0016020; F:GO:0016409; P:GO:0018345	C:Golgi apparatus; P:protein targeting; C:membrane; F:palmitoyltransferase activity; P:protein palmitoylation
TRUE	TRINITY_DN34093_c3_g2_i3	---NA---	1502
TRUE	TRINITY_DN34093_c3_g2_i4	NP_081193.2palmitoyltransferase ZDHHC3	1728	20	1.66E-48	59.35	7	P:GO:0001942; C:GO:0005794; P:GO:0006605; C:GO:0016020; F:GO:0016409; P:GO:0018345; P:GO:0048733	P:hair follicle development; C:Golgi apparatus; P:protein targeting; C:membrane; F:palmitoyltransferase activity; P:protein palmitoylation; P:sebaceous gland development
TRUE	TRINITY_DN34093_c3_g1_i2	NP_789820.2nucleosome-remodeling factor subunit BPTF isoform 2	5588	20	1.09E-68	59.3	17	C:GO:0000792; P:GO:0001892; F:GO:0003682; P:GO:0007492; P:GO:0008285; P:GO:0009952; C:GO:0016581; F:GO:0017111; P:GO:0021895; P:GO:0035093; F:GO:0042826; F:GO:0043565; P:GO:0043967; P:GO:0045595; P:GO:0060850; F:GO:0061628; P:GO:1901798	C:heterochromatin; P:embryonic placenta development; F:chromatin binding; P:endoderm development; P:negative regulation of cell proliferation; P:anterior/posterior pattern specification; C:NuRD complex; F:nucleoside-triphosphatase activity; P:cerebral cortex neuron differentiation; P:spermatogenesis, exchange of chromosomal proteins; F:histone deacetylase binding; F:sequence-specific DNA binding;…	EC:3.6.1.15	Nucleoside-triphosphate phosphatase
TRUE	TRINITY_DN34093_c3_g1_i3	NP_001009011.1tafazzin	1740	1	2.44E-61	59
TRUE	TRINITY_DN34093_c3_g1_i4	NP_001009011.1tafazzin	1682	1	1.61E-61	59
TRUE	TRINITY_DN34093_c3_g2_i5	NP_081193.2palmitoyltransferase ZDHHC3	2249	20	9.09E-59	54.6	5	C:GO:0005794; P:GO:0006605; C:GO:0016020; F:GO:0016409; P:GO:0018345	C:Golgi apparatus; P:protein targeting; C:membrane; F:palmitoyltransferase activity; P:protein palmitoylation
TRUE	TRINITY_DN34093_c3_g1_i5	---NA---	338
TRUE	TRINITY_DN34093_c3_g1_i7	NP_001009011.1tafazzin	1576	1	8.37E-85	61
TRUE	TRINITY_DN34093_c3_g1_i8	NP_789820.2nucleosome-remodeling factor subunit BPTF isoform 2	2005	20	1.74E-70	59.05	17	C:GO:0000792; P:GO:0001892; F:GO:0003682; P:GO:0007492; P:GO:0008285; P:GO:0009952; C:GO:0016581; F:GO:0017111; P:GO:0021895; P:GO:0035093; F:GO:0042826; F:GO:0043565; P:GO:0043967; P:GO:0045595; P:GO:0060850; F:GO:0061628; P:GO:1901798	C:heterochromatin; P:embryonic placenta development; F:chromatin binding; P:endoderm development; P:negative regulation of cell proliferation; P:anterior/posterior pattern specification; C:NuRD complex; F:nucleoside-triphosphatase activity; P:cerebral cortex neuron differentiation; P:spermatogenesis, exchange of chromosomal proteins; F:histone deacetylase binding; F:sequence-specific DNA binding;…	EC:3.6.1.15	Nucleoside-triphosphate phosphatase
TRUE	TRINITY_DN34093_c3_g1_i9	NP_789820.2nucleosome-remodeling factor subunit BPTF isoform 2	5559	20	1.68E-68	59.5	17	C:GO:0000792; P:GO:0001892; F:GO:0003682; P:GO:0007492; P:GO:0008285; P:GO:0009952; C:GO:0016581; F:GO:0017111; P:GO:0021895; P:GO:0035093; F:GO:0042826; F:GO:0043565; P:GO:0043967; P:GO:0045595; P:GO:0060850; F:GO:0061628; P:GO:1901798	C:heterochromatin; P:embryonic placenta development; F:chromatin binding; P:endoderm development; P:negative regulation of cell proliferation; P:anterior/posterior pattern specification; C:NuRD complex; F:nucleoside-triphosphatase activity; P:cerebral cortex neuron differentiation; P:spermatogenesis, exchange of chromosomal proteins; F:histone deacetylase binding; F:sequence-specific DNA binding;…	EC:3.6.1.15	Nucleoside-triphosphate phosphatase
TRUE	TRINITY_DN34093_c3_g2_i6	NP_001336307.1palmitoyltransferase ZDHHC3 isoform 7	1134	12	9.99E-15	67.58	5	C:GO:0005794; P:GO:0006605; C:GO:0016020; F:GO:0016409; P:GO:0018345	C:Golgi apparatus; P:protein targeting; C:membrane; F:palmitoyltransferase activity; P:protein palmitoylation
TRUE	TRINITY_DN34093_c3_g1_i10	NP_001009011.1tafazzin	1435	1	2.20E-85	61
TRUE	TRINITY_DN34093_c3_g1_i11	NP_001009011.1tafazzin	1599	1	8.95E-62	59
TRUE	TRINITY_DN34093_c3_g2_i7	NP_001317690.1palmitoyltransferase ZDHHC3 isoform 4	696	1	7.18E-07	54
TRUE	TRINITY_DN34093_c3_g2_i8	---NA---	1283
TRUE	TRINITY_DN34093_c4_g1_i1	---NA---	502
TRUE	TRINITY_DN34055_c0_g1_i1	---NA---	253
TRUE	TRINITY_DN34055_c1_g1_i1	---NA---	808
TRUE	TRINITY_DN34055_c1_g3_i1	NP_036677.1aromatic-L-amino-acid decarboxylase isoform a	1638	16	0	57.38	19	P:GO:0001694; F:GO:0004398; C:GO:0005829; P:GO:0006548; C:GO:0008021; P:GO:0009636; P:GO:0015842; F:GO:0016597; P:GO:0019530; F:GO:0019899; F:GO:0019904; F:GO:0030170; C:GO:0030424; C:GO:0030425; F:GO:0036468; P:GO:0042416; P:GO:0042427; C:GO:0043025; C:GO:0070062	P:histamine biosynthetic process; F:histidine decarboxylase activity; C:cytosol; P:histidine catabolic process; C:synaptic vesicle; P:response to toxic substance; P:aminergic neurotransmitter loading into synaptic vesicle; F:amino acid binding; P:taurine metabolic process; F:enzyme binding; F:protein domain specific binding; F:pyridoxal phosphate binding; C:axon; C:dendrite; F:L-dopa decarboxylas…	EC:4.1.1.28; EC:4.1.1.22	Aromatic-L-amino-acid decarboxylase; Histidine decarboxylase
TRUE	TRINITY_DN34055_c1_g4_i1	---NA---	551
TRUE	TRINITY_DN34055_c1_g5_i1	---NA---	498
TRUE	TRINITY_DN34055_c1_g3_i2	NP_036677.1aromatic-L-amino-acid decarboxylase isoform a	1638	16	0	57.5	19	P:GO:0001694; F:GO:0004398; C:GO:0005829; P:GO:0006548; C:GO:0008021; P:GO:0009636; P:GO:0015842; F:GO:0016597; P:GO:0019530; F:GO:0019899; F:GO:0019904; F:GO:0030170; C:GO:0030424; C:GO:0030425; F:GO:0036468; P:GO:0042416; P:GO:0042427; C:GO:0043025; C:GO:0070062	P:histamine biosynthetic process; F:histidine decarboxylase activity; C:cytosol; P:histidine catabolic process; C:synaptic vesicle; P:response to toxic substance; P:aminergic neurotransmitter loading into synaptic vesicle; F:amino acid binding; P:taurine metabolic process; F:enzyme binding; F:protein domain specific binding; F:pyridoxal phosphate binding; C:axon; C:dendrite; F:L-dopa decarboxylas…	EC:4.1.1.28; EC:4.1.1.22	Aromatic-L-amino-acid decarboxylase; Histidine decarboxylase
TRUE	TRINITY_DN34055_c1_g6_i1	---NA---	334
TRUE	TRINITY_DN34055_c1_g4_i2	---NA---	562
TRUE	TRINITY_DN34055_c1_g3_i3	NP_036677.1aromatic-L-amino-acid decarboxylase isoform a	2383	16	0	56.63	17	P:GO:0001694; F:GO:0004398; P:GO:0006548; C:GO:0008021; P:GO:0009636; P:GO:0015842; F:GO:0016597; P:GO:0019530; F:GO:0019899; F:GO:0019904; F:GO:0030170; C:GO:0030424; F:GO:0036468; P:GO:0042416; P:GO:0042427; C:GO:0043025; C:GO:0070062	P:histamine biosynthetic process; F:histidine decarboxylase activity; P:histidine catabolic process; C:synaptic vesicle; P:response to toxic substance; P:aminergic neurotransmitter loading into synaptic vesicle; F:amino acid binding; P:taurine metabolic process; F:enzyme binding; F:protein domain specific binding; F:pyridoxal phosphate binding; C:axon; F:L-dopa decarboxylase activity; P:dopamine …	EC:4.1.1.28; EC:4.1.1.22	Aromatic-L-amino-acid decarboxylase; Histidine decarboxylase
TRUE	TRINITY_DN34055_c1_g7_i1	NP_036677.1aromatic-L-amino-acid decarboxylase isoform a	255	7	1.30E-08	89.86	18	P:GO:0001694; F:GO:0004398; C:GO:0005829; P:GO:0006548; C:GO:0008021; P:GO:0009636; P:GO:0015842; F:GO:0016597; F:GO:0019899; F:GO:0019904; F:GO:0030170; C:GO:0030424; C:GO:0030425; F:GO:0036468; P:GO:0042416; P:GO:0042427; C:GO:0043025; C:GO:0070062	P:histamine biosynthetic process; F:histidine decarboxylase activity; C:cytosol; P:histidine catabolic process; C:synaptic vesicle; P:response to toxic substance; P:aminergic neurotransmitter loading into synaptic vesicle; F:amino acid binding; F:enzyme binding; F:protein domain specific binding; F:pyridoxal phosphate binding; C:axon; C:dendrite; F:L-dopa decarboxylase activity; P:dopamine biosyn…	EC:4.1.1.28; EC:4.1.1.22	Aromatic-L-amino-acid decarboxylase; Histidine decarboxylase
TRUE	TRINITY_DN34055_c1_g8_i1	---NA---	789
TRUE	TRINITY_DN34055_c1_g9_i1	---NA---	390
TRUE	TRINITY_DN34055_c1_g3_i4	NP_036677.1aromatic-L-amino-acid decarboxylase isoform a	1433	16	0	56.88	19	P:GO:0001694; F:GO:0004398; C:GO:0005829; P:GO:0006548; C:GO:0008021; P:GO:0009636; P:GO:0015842; F:GO:0016597; P:GO:0019530; F:GO:0019899; F:GO:0019904; F:GO:0030170; C:GO:0030424; C:GO:0030425; F:GO:0036468; P:GO:0042416; P:GO:0042427; C:GO:0043025; C:GO:0070062	P:histamine biosynthetic process; F:histidine decarboxylase activity; C:cytosol; P:histidine catabolic process; C:synaptic vesicle; P:response to toxic substance; P:aminergic neurotransmitter loading into synaptic vesicle; F:amino acid binding; P:taurine metabolic process; F:enzyme binding; F:protein domain specific binding; F:pyridoxal phosphate binding; C:axon; C:dendrite; F:L-dopa decarboxylas…	EC:4.1.1.28; EC:4.1.1.22	Aromatic-L-amino-acid decarboxylase; Histidine decarboxylase
TRUE	TRINITY_DN34055_c1_g4_i3	---NA---	341
TRUE	TRINITY_DN34055_c1_g10_i1	---NA---	337
TRUE	TRINITY_DN34058_c2_g1_i1	---NA---	275
TRUE	TRINITY_DN34058_c2_g2_i1	---NA---	602
TRUE	TRINITY_DN34058_c3_g1_i1	---NA---	422
TRUE	TRINITY_DN34058_c4_g1_i1	---NA---	268
TRUE	TRINITY_DN34058_c5_g1_i1	---NA---	858
TRUE	TRINITY_DN34058_c5_g1_i2	---NA---	768
TRUE	TRINITY_DN34058_c5_g1_i3	---NA---	891
TRUE	TRINITY_DN34058_c6_g1_i1	---NA---	1890
TRUE	TRINITY_DN34058_c6_g2_i1	---NA---	1152
TRUE	TRINITY_DN34058_c6_g3_i2	NP_001014973.2sorting nexin-13	585	1	2.82E-09	56	2	P:GO:0006810; F:GO:0008289	P:transport; F:lipid binding
TRUE	TRINITY_DN34058_c6_g3_i3	---NA---	440
TRUE	TRINITY_DN34058_c6_g1_i5	---NA---	2153
TRUE	TRINITY_DN34058_c6_g1_i6	---NA---	1943
TRUE	TRINITY_DN34058_c6_g3_i6	---NA---	1038
TRUE	TRINITY_DN34058_c6_g3_i7	---NA---	2732
TRUE	TRINITY_DN34058_c6_g3_i8	NP_001014973.2sorting nexin-13	449	1	9.23E-16	63	4	C:GO:0005768; P:GO:0015031; F:GO:0035091; P:GO:0065007	C:endosome; P:protein transport; F:phosphatidylinositol binding; P:biological regulation
TRUE	TRINITY_DN34058_c6_g3_i9	---NA---	565
TRUE	TRINITY_DN34058_c6_g1_i12	NP_001334378.1supervillin isoform b	4569	20	0	41.15	16	F:GO:0008092; C:GO:0015629; P:GO:0030833; C:GO:0043227; C:GO:0044422; C:GO:0044444; P:GO:0048519; P:GO:0048731; P:GO:0050793; P:GO:0051130; P:GO:0051179; P:GO:0051239; P:GO:0051716; C:GO:0071944; C:GO:0120025; P:GO:0120035	F:cytoskeletal protein binding; C:actin cytoskeleton; P:regulation of actin filament polymerization; C:membrane-bounded organelle; C:organelle part; C:cytoplasmic part; P:negative regulation of biological process; P:system development; P:regulation of developmental process; P:positive regulation of cellular component organization; P:localization; P:regulation of multicellular organismal process; …
TRUE	TRINITY_DN34058_c6_g5_i1	---NA---	547
TRUE	TRINITY_DN34058_c6_g1_i14	---NA---	1140
TRUE	TRINITY_DN34058_c6_g1_i16	NP_001334378.1supervillin isoform b	3913	20	0	41.15	16	F:GO:0008092; C:GO:0015629; P:GO:0030833; C:GO:0043227; C:GO:0044422; C:GO:0044444; P:GO:0048519; P:GO:0048731; P:GO:0050793; P:GO:0051130; P:GO:0051179; P:GO:0051239; P:GO:0051716; C:GO:0071944; C:GO:0120025; P:GO:0120035	F:cytoskeletal protein binding; C:actin cytoskeleton; P:regulation of actin filament polymerization; C:membrane-bounded organelle; C:organelle part; C:cytoplasmic part; P:negative regulation of biological process; P:system development; P:regulation of developmental process; P:positive regulation of cellular component organization; P:localization; P:regulation of multicellular organismal process; …
TRUE	TRINITY_DN34058_c6_g1_i17	NP_694793.1supervillin isoform a	4648	20	0	40.15	14	F:GO:0005515; C:GO:0015629; P:GO:0030833; C:GO:0044422; C:GO:0044444; P:GO:0048519; P:GO:0048731; P:GO:0050793; P:GO:0051130; P:GO:0051179; P:GO:0051239; P:GO:0051716; C:GO:0120025; P:GO:0120035	F:protein binding; C:actin cytoskeleton; P:regulation of actin filament polymerization; C:organelle part; C:cytoplasmic part; P:negative regulation of biological process; P:system development; P:regulation of developmental process; P:positive regulation of cellular component organization; P:localization; P:regulation of multicellular organismal process; P:cellular response to stimulus; C:plasma m…
TRUE	TRINITY_DN34058_c6_g3_i11	---NA---	2620
TRUE	TRINITY_DN34058_c6_g3_i12	---NA---	741
TRUE	TRINITY_DN34058_c6_g1_i18	---NA---	2000
TRUE	TRINITY_DN34058_c6_g1_i19	NP_694793.1supervillin isoform a	4598	20	0	40.15	14	F:GO:0005515; C:GO:0015629; P:GO:0030833; C:GO:0044422; C:GO:0044444; P:GO:0048519; P:GO:0048731; P:GO:0050793; P:GO:0051130; P:GO:0051179; P:GO:0051239; P:GO:0051716; C:GO:0120025; P:GO:0120035	F:protein binding; C:actin cytoskeleton; P:regulation of actin filament polymerization; C:organelle part; C:cytoplasmic part; P:negative regulation of biological process; P:system development; P:regulation of developmental process; P:positive regulation of cellular component organization; P:localization; P:regulation of multicellular organismal process; P:cellular response to stimulus; C:plasma m…
TRUE	TRINITY_DN34058_c6_g3_i13	---NA---	2624
TRUE	TRINITY_DN34058_c6_g6_i1	---NA---	278
TRUE	TRINITY_DN34058_c6_g3_i14	---NA---	732
TRUE	TRINITY_DN34058_c6_g7_i1	---NA---	594
TRUE	TRINITY_DN34058_c6_g3_i15	---NA---	574
TRUE	TRINITY_DN34058_c6_g1_i21	---NA---	1109
TRUE	TRINITY_DN34058_c6_g3_i16	---NA---	469
TRUE	TRINITY_DN34058_c7_g1_i1	---NA---	343
TRUE	TRINITY_DN34027_c0_g2_i1	---NA---	1004
TRUE	TRINITY_DN34027_c0_g3_i1	---NA---	731
TRUE	TRINITY_DN34027_c0_g4_i1	---NA---	457
TRUE	TRINITY_DN34027_c0_g5_i1	---NA---	338
TRUE	TRINITY_DN34027_c0_g2_i2	---NA---	611
TRUE	TRINITY_DN34027_c0_g7_i1	---NA---	824
TRUE	TRINITY_DN34027_c0_g2_i3	---NA---	727
TRUE	TRINITY_DN34027_c0_g10_i2	NP_031626.1calpain-1 catalytic subunit	3302	20	0	52.8	34	P:GO:0001578; F:GO:0005198; C:GO:0005874; C:GO:0005886; P:GO:0006355; P:GO:0006508; F:GO:0008017; F:GO:0008234; P:GO:0009057; P:GO:0010604; P:GO:0010605; P:GO:0010646; P:GO:0023051; P:GO:0030239; P:GO:0031324; P:GO:0031325; P:GO:0031532; P:GO:0032268; P:GO:0032388; P:GO:0032869; P:GO:0044248; C:GO:0044429; P:GO:0045595; P:GO:0046326; F:GO:0046872; P:GO:0048583; P:GO:0051172; P:GO:0051173; P:GO:00…	P:microtubule bundle formation; F:structural molecule activity; C:microtubule; C:plasma membrane; P:regulation of transcription, DNA-templated; P:proteolysis; F:microtubule binding; F:cysteine-type peptidase activity; P:macromolecule catabolic process; P:positive regulation of macromolecule metabolic process; P:negative regulation of macromolecule metabolic process; P:regulation of cell communica…
TRUE	TRINITY_DN34027_c0_g2_i4	---NA---	862
TRUE	TRINITY_DN34027_c0_g10_i5	NP_031626.1calpain-1 catalytic subunit	3447	20	0	52.8	34	P:GO:0001578; F:GO:0005198; C:GO:0005874; C:GO:0005886; P:GO:0006355; P:GO:0006508; F:GO:0008017; F:GO:0008234; P:GO:0009057; P:GO:0010604; P:GO:0010605; P:GO:0010646; P:GO:0023051; P:GO:0030239; P:GO:0031324; P:GO:0031325; P:GO:0031532; P:GO:0032268; P:GO:0032388; P:GO:0032869; P:GO:0044248; C:GO:0044429; P:GO:0045595; P:GO:0046326; F:GO:0046872; P:GO:0048583; P:GO:0051172; P:GO:0051173; P:GO:00…	P:microtubule bundle formation; F:structural molecule activity; C:microtubule; C:plasma membrane; P:regulation of transcription, DNA-templated; P:proteolysis; F:microtubule binding; F:cysteine-type peptidase activity; P:macromolecule catabolic process; P:positive regulation of macromolecule metabolic process; P:negative regulation of macromolecule metabolic process; P:regulation of cell communica…
TRUE	TRINITY_DN34027_c0_g11_i1	---NA---	623
TRUE	TRINITY_DN34027_c1_g1_i1	---NA---	250
TRUE	TRINITY_DN34036_c2_g1_i1	---NA---	797
TRUE	TRINITY_DN34036_c2_g2_i1	NP_057132.2isochorismatase domain-containing protein 1	771	6	2.32E-67	66.33	1	C:GO:0005739	C:mitochondrion
TRUE	TRINITY_DN34036_c2_g3_i2	NP_062148.1mothers against decapentaplegic homolog 4	4770	20	6.50E-101	67.65	114	P:GO:0000122; F:GO:0000166; C:GO:0000790; F:GO:0000978; F:GO:0001076; F:GO:0001077; F:GO:0001085; P:GO:0001541; P:GO:0001658; P:GO:0001666; P:GO:0001701; P:GO:0001702; P:GO:0001706; P:GO:0001707; P:GO:0001889; P:GO:0001947; P:GO:0002076; P:GO:0002520; P:GO:0003148; P:GO:0003190; P:GO:0003198; P:GO:0003220; P:GO:0003251; P:GO:0003360; F:GO:0005518; C:GO:0005737; C:GO:0005886; P:GO:0006301; P:GO:00…	P:negative regulation of transcription by RNA polymerase II; F:nucleotide binding; C:nuclear chromatin; F:RNA polymerase II proximal promoter sequence-specific DNA binding; F:transcription factor activity, RNA polymerase II transcription factor binding; F:transcriptional activator activity, RNA polymerase II proximal promoter sequence-specific DNA binding; F:RNA polymerase II transcription factor…
TRUE	TRINITY_DN34036_c2_g2_i2	NP_057132.2isochorismatase domain-containing protein 1	846	6	1.18E-61	59.67	1	C:GO:0005739	C:mitochondrion
TRUE	TRINITY_DN34036_c2_g3_i4	NP_062148.1mothers against decapentaplegic homolog 4	4192	20	4.01E-100	68.15	115	P:GO:0000122; F:GO:0000166; C:GO:0000790; F:GO:0000978; F:GO:0001076; F:GO:0001077; F:GO:0001085; P:GO:0001541; P:GO:0001658; P:GO:0001666; P:GO:0001701; P:GO:0001702; P:GO:0001706; P:GO:0001707; P:GO:0001889; P:GO:0001947; P:GO:0002076; P:GO:0002520; P:GO:0003148; P:GO:0003190; P:GO:0003198; P:GO:0003220; P:GO:0003251; P:GO:0003360; F:GO:0005518; C:GO:0005737; C:GO:0005886; P:GO:0006301; P:GO:00…	P:negative regulation of transcription by RNA polymerase II; F:nucleotide binding; C:nuclear chromatin; F:RNA polymerase II proximal promoter sequence-specific DNA binding; F:transcription factor activity, RNA polymerase II transcription factor binding; F:transcriptional activator activity, RNA polymerase II proximal promoter sequence-specific DNA binding; F:RNA polymerase II transcription factor…
TRUE	TRINITY_DN34036_c2_g3_i5	NP_062148.1mothers against decapentaplegic homolog 4	3961	20	8.35E-102	66.6	114	P:GO:0000122; F:GO:0000166; C:GO:0000790; F:GO:0000978; F:GO:0001076; F:GO:0001077; F:GO:0001085; P:GO:0001541; P:GO:0001658; P:GO:0001666; P:GO:0001701; P:GO:0001702; P:GO:0001706; P:GO:0001707; P:GO:0001889; P:GO:0001947; P:GO:0002076; P:GO:0002520; P:GO:0003148; P:GO:0003190; P:GO:0003198; P:GO:0003220; P:GO:0003251; P:GO:0003360; F:GO:0005518; C:GO:0005737; C:GO:0005886; P:GO:0006301; P:GO:00…	P:negative regulation of transcription by RNA polymerase II; F:nucleotide binding; C:nuclear chromatin; F:RNA polymerase II proximal promoter sequence-specific DNA binding; F:transcription factor activity, RNA polymerase II transcription factor binding; F:transcriptional activator activity, RNA polymerase II proximal promoter sequence-specific DNA binding; F:RNA polymerase II transcription factor…
TRUE	TRINITY_DN34036_c2_g5_i1	NP_001171244.1F-box/WD repeat-containing protein 7 isoform 1	340	5	1.88E-05	74	43	P:GO:0001570; F:GO:0003700; F:GO:0004842; F:GO:0005515; C:GO:0005634; C:GO:0005654; C:GO:0005730; C:GO:0005737; C:GO:0005739; C:GO:0005783; C:GO:0005794; P:GO:0006974; P:GO:0007062; P:GO:0007219; C:GO:0016021; P:GO:0016567; C:GO:0019005; P:GO:0030324; F:GO:0030332; F:GO:0030674; P:GO:0031146; P:GO:0031398; F:GO:0031625; P:GO:0031648; P:GO:0032876; C:GO:0032991; P:GO:0034644; F:GO:0042802; P:GO:00…	P:vasculogenesis; F:DNA binding transcription factor activity; F:ubiquitin-protein transferase activity; F:protein binding; C:nucleus; C:nucleoplasm; C:nucleolus; C:cytoplasm; C:mitochondrion; C:endoplasmic reticulum; C:Golgi apparatus; P:cellular response to DNA damage stimulus; P:sister chromatid cohesion; P:Notch signaling pathway; C:integral component of membrane; P:protein ubiquitination; C:…
TRUE	TRINITY_DN34036_c2_g6_i1	---NA---	530
TRUE	TRINITY_DN34036_c2_g5_i2	NP_536353.2F-box/WD repeat-containing protein 7 isoform 2	277	2	4.96E-04	92.5	43	P:GO:0001570; F:GO:0003700; F:GO:0004842; F:GO:0005515; C:GO:0005634; C:GO:0005654; C:GO:0005730; C:GO:0005737; C:GO:0005739; C:GO:0005783; C:GO:0005794; P:GO:0006974; P:GO:0007062; P:GO:0007219; C:GO:0016021; P:GO:0016567; C:GO:0019005; P:GO:0030324; F:GO:0030332; F:GO:0030674; P:GO:0031146; P:GO:0031398; F:GO:0031625; P:GO:0031648; P:GO:0032876; C:GO:0032991; P:GO:0034644; F:GO:0042802; P:GO:00…	P:vasculogenesis; F:DNA binding transcription factor activity; F:ubiquitin-protein transferase activity; F:protein binding; C:nucleus; C:nucleoplasm; C:nucleolus; C:cytoplasm; C:mitochondrion; C:endoplasmic reticulum; C:Golgi apparatus; P:cellular response to DNA damage stimulus; P:sister chromatid cohesion; P:Notch signaling pathway; C:integral component of membrane; P:protein ubiquitination; C:…
TRUE	TRINITY_DN34036_c2_g7_i1	NP_001007007.1testis and skeletal muscle-specific dual specificity phosphatase isoform 2	2045	20	1.83E-13	60.55	13	C:GO:0005743; P:GO:0006470; F:GO:0008138; F:GO:0019887; F:GO:0019900; P:GO:0034613; P:GO:0043407; P:GO:0043506; C:GO:0044425; P:GO:0045860; P:GO:0046329; P:GO:0046330; P:GO:0120035	C:mitochondrial inner membrane; P:protein dephosphorylation; F:protein tyrosine/serine/threonine phosphatase activity; F:protein kinase regulator activity; F:kinase binding; P:cellular protein localization; P:negative regulation of MAP kinase activity; P:regulation of JUN kinase activity; C:membrane part; P:positive regulation of protein kinase activity; P:negative regulation of JNK cascade; P:po…	EC:3.1.3.16; EC:3.1.3.41	Protein-serine/threonine phosphatase; 4-nitrophenylphosphatase
TRUE	TRINITY_DN34036_c2_g1_i4	NP_001186968.1brain protein I3	2892	3	3.84E-11	57.33	3	C:GO:0016020; C:GO:0016021; F:GO:0042802	C:membrane; C:integral component of membrane; F:identical protein binding
TRUE	TRINITY_DN34036_c2_g7_i2	NP_001007007.1testis and skeletal muscle-specific dual specificity phosphatase isoform 2	2090	20	1.88E-13	60.55	13	C:GO:0005743; P:GO:0006470; F:GO:0008138; F:GO:0019887; F:GO:0019900; P:GO:0034613; P:GO:0043407; P:GO:0043506; C:GO:0044425; P:GO:0045860; P:GO:0046329; P:GO:0046330; P:GO:0120035	C:mitochondrial inner membrane; P:protein dephosphorylation; F:protein tyrosine/serine/threonine phosphatase activity; F:protein kinase regulator activity; F:kinase binding; P:cellular protein localization; P:negative regulation of MAP kinase activity; P:regulation of JUN kinase activity; C:membrane part; P:positive regulation of protein kinase activity; P:negative regulation of JNK cascade; P:po…	EC:3.1.3.16; EC:3.1.3.41	Protein-serine/threonine phosphatase; 4-nitrophenylphosphatase
TRUE	TRINITY_DN34036_c2_g3_i8	NP_062148.1mothers against decapentaplegic homolog 4	1193	19	1.69E-58	79.68	158	P:GO:0000122; C:GO:0000790; F:GO:0000978; F:GO:0000979; F:GO:0000983; F:GO:0001076; F:GO:0001077; F:GO:0001102; P:GO:0001541; P:GO:0001658; P:GO:0001666; P:GO:0001701; P:GO:0001702; P:GO:0001706; P:GO:0001707; P:GO:0001880; P:GO:0001889; P:GO:0001945; P:GO:0001947; P:GO:0002051; P:GO:0002076; P:GO:0003148; P:GO:0003190; P:GO:0003198; P:GO:0003220; P:GO:0003251; P:GO:0003360; F:GO:0005518; C:GO:00…	P:negative regulation of transcription by RNA polymerase II; C:nuclear chromatin; F:RNA polymerase II proximal promoter sequence-specific DNA binding; F:RNA polymerase II core promoter sequence-specific DNA binding; F:transcription factor activity, RNA polymerase II core promoter sequence-specific DNA binding; F:transcription factor activity, RNA polymerase II transcription factor binding; F:tran…
TRUE	TRINITY_DN34036_c2_g3_i9	NP_062148.1mothers against decapentaplegic homolog 4	898	19	2.86E-59	79.42	158	P:GO:0000122; C:GO:0000790; F:GO:0000978; F:GO:0000979; F:GO:0000983; F:GO:0001076; F:GO:0001077; F:GO:0001102; P:GO:0001541; P:GO:0001658; P:GO:0001666; P:GO:0001701; P:GO:0001702; P:GO:0001706; P:GO:0001707; P:GO:0001880; P:GO:0001889; P:GO:0001945; P:GO:0001947; P:GO:0002051; P:GO:0002076; P:GO:0003148; P:GO:0003190; P:GO:0003198; P:GO:0003220; P:GO:0003251; P:GO:0003360; F:GO:0005518; C:GO:00…	P:negative regulation of transcription by RNA polymerase II; C:nuclear chromatin; F:RNA polymerase II proximal promoter sequence-specific DNA binding; F:RNA polymerase II core promoter sequence-specific DNA binding; F:transcription factor activity, RNA polymerase II core promoter sequence-specific DNA binding; F:transcription factor activity, RNA polymerase II transcription factor binding; F:tran…
TRUE	TRINITY_DN34036_c2_g8_i1	---NA---	444
TRUE	TRINITY_DN34036_c2_g1_i5	NP_001186968.1brain protein I3	2799	3	3.70E-11	57.33	3	C:GO:0016020; C:GO:0016021; F:GO:0042802	C:membrane; C:integral component of membrane; F:identical protein binding
TRUE	TRINITY_DN34025_c0_g1_i1	NP_445858.1protein O-mannosyl-transferase 1	2684	1	1.63E-04	50	12	F:GO:0000030; C:GO:0001669; F:GO:0004169; C:GO:0005789; P:GO:0006486; P:GO:0006493; C:GO:0016021; C:GO:0016529; P:GO:0030198; P:GO:0035269; P:GO:0071712; P:GO:0097502	F:mannosyltransferase activity; C:acrosomal vesicle; F:dolichyl-phosphate-mannose-protein mannosyltransferase activity; C:endoplasmic reticulum membrane; P:protein glycosylation; P:protein O-linked glycosylation; C:integral component of membrane; C:sarcoplasmic reticulum; P:extracellular matrix organization; P:protein O-linked mannosylation; P:ER-associated misfolded protein catabolic process; P:…
TRUE	TRINITY_DN34025_c0_g1_i2	NP_445858.1protein O-mannosyl-transferase 1	3337	1	1.45E-04	38	12	F:GO:0000030; C:GO:0001669; F:GO:0004169; C:GO:0005789; P:GO:0006486; P:GO:0006493; C:GO:0016021; C:GO:0016529; P:GO:0030198; P:GO:0035269; P:GO:0071712; P:GO:0097502	F:mannosyltransferase activity; C:acrosomal vesicle; F:dolichyl-phosphate-mannose-protein mannosyltransferase activity; C:endoplasmic reticulum membrane; P:protein glycosylation; P:protein O-linked glycosylation; C:integral component of membrane; C:sarcoplasmic reticulum; P:extracellular matrix organization; P:protein O-linked mannosylation; P:ER-associated misfolded protein catabolic process; P:…
TRUE	TRINITY_DN34025_c0_g1_i4	---NA---	2053
TRUE	TRINITY_DN34025_c0_g1_i5	NP_445858.1protein O-mannosyl-transferase 1	3175	2	6.68E-05	56	22	F:GO:0000030; F:GO:0000166; C:GO:0001669; F:GO:0003723; F:GO:0003746; F:GO:0003924; F:GO:0004169; F:GO:0005525; C:GO:0005622; C:GO:0005739; C:GO:0005789; P:GO:0006412; P:GO:0006414; P:GO:0006486; P:GO:0006493; C:GO:0016021; C:GO:0016529; P:GO:0030198; P:GO:0035269; P:GO:0070125; P:GO:0071712; P:GO:0097502	F:mannosyltransferase activity; F:nucleotide binding; C:acrosomal vesicle; F:RNA binding; F:translation elongation factor activity; F:GTPase activity; F:dolichyl-phosphate-mannose-protein mannosyltransferase activity; F:GTP binding; C:intracellular; C:mitochondrion; C:endoplasmic reticulum membrane; P:translation; P:translational elongation; P:protein glycosylation; P:protein O-linked glycosylati…
TRUE	TRINITY_DN34025_c0_g1_i6	NP_445858.1protein O-mannosyl-transferase 1	2326	1	1.38E-04	50	12	F:GO:0000030; C:GO:0001669; F:GO:0004169; C:GO:0005789; P:GO:0006486; P:GO:0006493; C:GO:0016021; C:GO:0016529; P:GO:0030198; P:GO:0035269; P:GO:0071712; P:GO:0097502	F:mannosyltransferase activity; C:acrosomal vesicle; F:dolichyl-phosphate-mannose-protein mannosyltransferase activity; C:endoplasmic reticulum membrane; P:protein glycosylation; P:protein O-linked glycosylation; C:integral component of membrane; C:sarcoplasmic reticulum; P:extracellular matrix organization; P:protein O-linked mannosylation; P:ER-associated misfolded protein catabolic process; P:…
TRUE	TRINITY_DN34025_c0_g1_i7	NP_445858.1protein O-mannosyl-transferase 1	3021	2	6.29E-05	56	22	F:GO:0000030; F:GO:0000166; C:GO:0001669; F:GO:0003723; F:GO:0003746; F:GO:0003924; F:GO:0004169; F:GO:0005525; C:GO:0005622; C:GO:0005739; C:GO:0005789; P:GO:0006412; P:GO:0006414; P:GO:0006486; P:GO:0006493; C:GO:0016021; C:GO:0016529; P:GO:0030198; P:GO:0035269; P:GO:0070125; P:GO:0071712; P:GO:0097502	F:mannosyltransferase activity; F:nucleotide binding; C:acrosomal vesicle; F:RNA binding; F:translation elongation factor activity; F:GTPase activity; F:dolichyl-phosphate-mannose-protein mannosyltransferase activity; F:GTP binding; C:intracellular; C:mitochondrion; C:endoplasmic reticulum membrane; P:translation; P:translational elongation; P:protein glycosylation; P:protein O-linked glycosylati…
TRUE	TRINITY_DN34025_c0_g1_i8	NP_445858.1protein O-mannosyl-transferase 1	3116	2	6.54E-05	56	22	F:GO:0000030; F:GO:0000166; C:GO:0001669; F:GO:0003723; F:GO:0003746; F:GO:0003924; F:GO:0004169; F:GO:0005525; C:GO:0005622; C:GO:0005739; C:GO:0005789; P:GO:0006412; P:GO:0006414; P:GO:0006486; P:GO:0006493; C:GO:0016021; C:GO:0016529; P:GO:0030198; P:GO:0035269; P:GO:0070125; P:GO:0071712; P:GO:0097502	F:mannosyltransferase activity; F:nucleotide binding; C:acrosomal vesicle; F:RNA binding; F:translation elongation factor activity; F:GTPase activity; F:dolichyl-phosphate-mannose-protein mannosyltransferase activity; F:GTP binding; C:intracellular; C:mitochondrion; C:endoplasmic reticulum membrane; P:translation; P:translational elongation; P:protein glycosylation; P:protein O-linked glycosylati…
TRUE	TRINITY_DN34025_c0_g1_i9	NP_445858.1protein O-mannosyl-transferase 1	2821	1	1.92E-04	50	12	F:GO:0000030; C:GO:0001669; F:GO:0004169; C:GO:0005789; P:GO:0006486; P:GO:0006493; C:GO:0016021; C:GO:0016529; P:GO:0030198; P:GO:0035269; P:GO:0071712; P:GO:0097502	F:mannosyltransferase activity; C:acrosomal vesicle; F:dolichyl-phosphate-mannose-protein mannosyltransferase activity; C:endoplasmic reticulum membrane; P:protein glycosylation; P:protein O-linked glycosylation; C:integral component of membrane; C:sarcoplasmic reticulum; P:extracellular matrix organization; P:protein O-linked mannosylation; P:ER-associated misfolded protein catabolic process; P:…
TRUE	TRINITY_DN34025_c0_g1_i10	NP_445858.1protein O-mannosyl-transferase 1	2838	1	1.75E-04	50	12	F:GO:0000030; C:GO:0001669; F:GO:0004169; C:GO:0005789; P:GO:0006486; P:GO:0006493; C:GO:0016021; C:GO:0016529; P:GO:0030198; P:GO:0035269; P:GO:0071712; P:GO:0097502	F:mannosyltransferase activity; C:acrosomal vesicle; F:dolichyl-phosphate-mannose-protein mannosyltransferase activity; C:endoplasmic reticulum membrane; P:protein glycosylation; P:protein O-linked glycosylation; C:integral component of membrane; C:sarcoplasmic reticulum; P:extracellular matrix organization; P:protein O-linked mannosylation; P:ER-associated misfolded protein catabolic process; P:…
TRUE	TRINITY_DN34025_c0_g1_i11	NP_445858.1protein O-mannosyl-transferase 1	3077	1	2.14E-04	50	12	F:GO:0000030; C:GO:0001669; F:GO:0004169; C:GO:0005789; P:GO:0006486; P:GO:0006493; C:GO:0016021; C:GO:0016529; P:GO:0030198; P:GO:0035269; P:GO:0071712; P:GO:0097502	F:mannosyltransferase activity; C:acrosomal vesicle; F:dolichyl-phosphate-mannose-protein mannosyltransferase activity; C:endoplasmic reticulum membrane; P:protein glycosylation; P:protein O-linked glycosylation; C:integral component of membrane; C:sarcoplasmic reticulum; P:extracellular matrix organization; P:protein O-linked mannosylation; P:ER-associated misfolded protein catabolic process; P:…
TRUE	TRINITY_DN34025_c0_g1_i12	NP_613057.2elongation factor G, mitochondrial	474	1	1.99E-05	74	10	F:GO:0000166; F:GO:0003723; F:GO:0003746; F:GO:0003924; F:GO:0005525; C:GO:0005622; C:GO:0005739; P:GO:0006412; P:GO:0006414; P:GO:0070125	F:nucleotide binding; F:RNA binding; F:translation elongation factor activity; F:GTPase activity; F:GTP binding; C:intracellular; C:mitochondrion; P:translation; P:translational elongation; P:mitochondrial translational elongation
TRUE	TRINITY_DN34025_c0_g1_i13	NP_445858.1protein O-mannosyl-transferase 1	2962	2	6.14E-05	56	22	F:GO:0000030; F:GO:0000166; C:GO:0001669; F:GO:0003723; F:GO:0003746; F:GO:0003924; F:GO:0004169; F:GO:0005525; C:GO:0005622; C:GO:0005739; C:GO:0005789; P:GO:0006412; P:GO:0006414; P:GO:0006486; P:GO:0006493; C:GO:0016021; C:GO:0016529; P:GO:0030198; P:GO:0035269; P:GO:0070125; P:GO:0071712; P:GO:0097502	F:mannosyltransferase activity; F:nucleotide binding; C:acrosomal vesicle; F:RNA binding; F:translation elongation factor activity; F:GTPase activity; F:dolichyl-phosphate-mannose-protein mannosyltransferase activity; F:GTP binding; C:intracellular; C:mitochondrion; C:endoplasmic reticulum membrane; P:translation; P:translational elongation; P:protein glycosylation; P:protein O-linked glycosylati…
TRUE	TRINITY_DN34025_c0_g1_i14	NP_445858.1protein O-mannosyl-transferase 1	2576	1	1.73E-04	50	12	F:GO:0000030; C:GO:0001669; F:GO:0004169; C:GO:0005789; P:GO:0006486; P:GO:0006493; C:GO:0016021; C:GO:0016529; P:GO:0030198; P:GO:0035269; P:GO:0071712; P:GO:0097502	F:mannosyltransferase activity; C:acrosomal vesicle; F:dolichyl-phosphate-mannose-protein mannosyltransferase activity; C:endoplasmic reticulum membrane; P:protein glycosylation; P:protein O-linked glycosylation; C:integral component of membrane; C:sarcoplasmic reticulum; P:extracellular matrix organization; P:protein O-linked mannosylation; P:ER-associated misfolded protein catabolic process; P:…
TRUE	TRINITY_DN34025_c0_g1_i15	---NA---	3072
TRUE	TRINITY_DN34025_c0_g1_i16	---NA---	738
TRUE	TRINITY_DN34025_c0_g1_i17	NP_445858.1protein O-mannosyl-transferase 1	458	1	2.18E-05	50	12	F:GO:0000030; C:GO:0001669; F:GO:0004169; C:GO:0005789; P:GO:0006486; P:GO:0006493; C:GO:0016021; C:GO:0016529; P:GO:0030198; P:GO:0035269; P:GO:0071712; P:GO:0097502	F:mannosyltransferase activity; C:acrosomal vesicle; F:dolichyl-phosphate-mannose-protein mannosyltransferase activity; C:endoplasmic reticulum membrane; P:protein glycosylation; P:protein O-linked glycosylation; C:integral component of membrane; C:sarcoplasmic reticulum; P:extracellular matrix organization; P:protein O-linked mannosylation; P:ER-associated misfolded protein catabolic process; P:…
TRUE	TRINITY_DN34025_c0_g1_i18	---NA---	1612
TRUE	TRINITY_DN34025_c0_g1_i19	NP_445858.1protein O-mannosyl-transferase 1	3247	1	1.40E-04	38	12	F:GO:0000030; C:GO:0001669; F:GO:0004169; C:GO:0005789; P:GO:0006486; P:GO:0006493; C:GO:0016021; C:GO:0016529; P:GO:0030198; P:GO:0035269; P:GO:0071712; P:GO:0097502	F:mannosyltransferase activity; C:acrosomal vesicle; F:dolichyl-phosphate-mannose-protein mannosyltransferase activity; C:endoplasmic reticulum membrane; P:protein glycosylation; P:protein O-linked glycosylation; C:integral component of membrane; C:sarcoplasmic reticulum; P:extracellular matrix organization; P:protein O-linked mannosylation; P:ER-associated misfolded protein catabolic process; P:…
TRUE	TRINITY_DN34025_c0_g1_i20	NP_445858.1protein O-mannosyl-transferase 1	2659	1	1.80E-04	50	12	F:GO:0000030; C:GO:0001669; F:GO:0004169; C:GO:0005789; P:GO:0006486; P:GO:0006493; C:GO:0016021; C:GO:0016529; P:GO:0030198; P:GO:0035269; P:GO:0071712; P:GO:0097502	F:mannosyltransferase activity; C:acrosomal vesicle; F:dolichyl-phosphate-mannose-protein mannosyltransferase activity; C:endoplasmic reticulum membrane; P:protein glycosylation; P:protein O-linked glycosylation; C:integral component of membrane; C:sarcoplasmic reticulum; P:extracellular matrix organization; P:protein O-linked mannosylation; P:ER-associated misfolded protein catabolic process; P:…
TRUE	TRINITY_DN34025_c0_g1_i21	---NA---	1671
TRUE	TRINITY_DN34074_c0_g1_i1	---NA---	276
TRUE	TRINITY_DN34074_c1_g1_i1	NP_001244132.1nucleolysin TIAR	1672	20	2.98E-107	52.65	15	F:GO:0005515; C:GO:0005654; P:GO:0007281; P:GO:0008284; C:GO:0010494; F:GO:0017091; P:GO:0017145; P:GO:0017148; P:GO:0042036; P:GO:0048024; P:GO:0051254; P:GO:0061013; C:GO:0097165; P:GO:1903608; P:GO:1904037	F:protein binding; C:nucleoplasm; P:germ cell development; P:positive regulation of cell proliferation; C:cytoplasmic stress granule; F:AU-rich element binding; P:stem cell division; P:negative regulation of translation; P:negative regulation of cytokine biosynthetic process; P:regulation of mRNA splicing, via spliceosome; P:positive regulation of RNA metabolic process; P:regulation of mRNA catab…
TRUE	TRINITY_DN34074_c1_g1_i2	NP_001244132.1nucleolysin TIAR	1601	20	3.26E-107	52.7	15	F:GO:0005515; C:GO:0005654; P:GO:0007281; P:GO:0008284; C:GO:0010494; F:GO:0017091; P:GO:0017145; P:GO:0017148; P:GO:0042036; P:GO:0048024; P:GO:0051254; P:GO:0061013; C:GO:0097165; P:GO:1903608; P:GO:1904037	F:protein binding; C:nucleoplasm; P:germ cell development; P:positive regulation of cell proliferation; C:cytoplasmic stress granule; F:AU-rich element binding; P:stem cell division; P:negative regulation of translation; P:negative regulation of cytokine biosynthetic process; P:regulation of mRNA splicing, via spliceosome; P:positive regulation of RNA metabolic process; P:regulation of mRNA catab…
TRUE	TRINITY_DN34074_c2_g1_i1	NP_001128221.1dolichyl-diphosphooligosaccharide--protein glycosyltransferase subunit STT3A	2405	4	0	80.5	6	F:GO:0004579; C:GO:0008250; C:GO:0016021; P:GO:0018279; P:GO:0043686; P:GO:0043687	F:dolichyl-diphosphooligosaccharide-protein glycotransferase activity; C:oligosaccharyltransferase complex; C:integral component of membrane; P:protein N-linked glycosylation via asparagine; P:co-translational protein modification; P:post-translational protein modification	EC:2.4.1.119	Glycosyltransferases
TRUE	TRINITY_DN34074_c3_g1_i1	NP_038861.2retinal homeobox protein Rx	1577	20	1.38E-21	73.5	103	P:GO:0000122; C:GO:0000790; F:GO:0000978; F:GO:0000983; F:GO:0001077; F:GO:0001078; F:GO:0001102; F:GO:0001105; F:GO:0001191; P:GO:0001569; P:GO:0001570; P:GO:0001701; P:GO:0001764; P:GO:0001843; P:GO:0001942; P:GO:0002074; P:GO:0002087; P:GO:0003171; P:GO:0003253; P:GO:0003350; P:GO:0003358; F:GO:0003705; C:GO:0005654; C:GO:0005667; C:GO:0005737; P:GO:0006338; P:GO:0007368; P:GO:0007411; P:GO:00…	P:negative regulation of transcription by RNA polymerase II; C:nuclear chromatin; F:RNA polymerase II proximal promoter sequence-specific DNA binding; F:transcription factor activity, RNA polymerase II core promoter sequence-specific DNA binding; F:transcriptional activator activity, RNA polymerase II proximal promoter sequence-specific DNA binding; F:transcriptional repressor activity, RNA polym…
TRUE	TRINITY_DN34074_c3_g1_i2	NP_038861.2retinal homeobox protein Rx	1547	20	3.88E-12	67.85	100	P:GO:0000122; C:GO:0000790; F:GO:0000978; F:GO:0000983; F:GO:0001076; F:GO:0001077; F:GO:0001085; F:GO:0001227; P:GO:0001569; P:GO:0001570; P:GO:0001701; P:GO:0001764; P:GO:0001843; P:GO:0002074; P:GO:0002087; P:GO:0003171; P:GO:0003253; P:GO:0003350; P:GO:0003358; F:GO:0003705; C:GO:0005654; C:GO:0005667; C:GO:0005737; P:GO:0006338; P:GO:0007368; P:GO:0007411; P:GO:0007520; P:GO:0008285; P:GO:00…	P:negative regulation of transcription by RNA polymerase II; C:nuclear chromatin; F:RNA polymerase II proximal promoter sequence-specific DNA binding; F:transcription factor activity, RNA polymerase II core promoter sequence-specific DNA binding; F:transcription factor activity, RNA polymerase II transcription factor binding; F:transcriptional activator activity, RNA polymerase II proximal promot…
TRUE	TRINITY_DN34074_c3_g1_i3	---NA---	423
TRUE	TRINITY_DN34074_c4_g2_i1	---NA---	2625
TRUE	TRINITY_DN34074_c4_g3_i1	---NA---	315
TRUE	TRINITY_DN34074_c4_g2_i2	---NA---	2603
TRUE	TRINITY_DN34074_c4_g2_i3	---NA---	2529
TRUE	TRINITY_DN34074_c4_g2_i4	---NA---	1535
TRUE	TRINITY_DN34074_c5_g1_i1	---NA---	272
TRUE	TRINITY_DN34074_c5_g2_i1	---NA---	1270
TRUE	TRINITY_DN34074_c5_g2_i2	---NA---	1298
TRUE	TRINITY_DN34074_c5_g3_i2	---NA---	1028
TRUE	TRINITY_DN34074_c5_g2_i3	---NA---	873
TRUE	TRINITY_DN34074_c5_g2_i4	---NA---	1244
TRUE	TRINITY_DN34074_c5_g3_i3	---NA---	336
TRUE	TRINITY_DN34074_c5_g2_i5	---NA---	983
TRUE	TRINITY_DN34074_c5_g4_i1	---NA---	507
TRUE	TRINITY_DN34074_c5_g5_i1	NP_001038978.3ras-associated and pleckstrin homology domains-containing protein 1	3092	11	1.48E-37	51	12	F:GO:0005515; C:GO:0005886; P:GO:0007169; P:GO:0009968; C:GO:0031252; P:GO:0031324; P:GO:0032879; C:GO:0032991; P:GO:0042325; C:GO:0044444; P:GO:0048518; P:GO:0048675	F:protein binding; C:plasma membrane; P:transmembrane receptor protein tyrosine kinase signaling pathway; P:negative regulation of signal transduction; C:cell leading edge; P:negative regulation of cellular metabolic process; P:regulation of localization; C:protein-containing complex; P:regulation of phosphorylation; C:cytoplasmic part; P:positive regulation of biological process; P:axon extension
TRUE	TRINITY_DN34074_c6_g1_i1	NP_005779.1protein arginine N-methyltransferase 3 isoform 1	1921	20	1.22E-119	61	31	P:GO:0001701; P:GO:0001932; F:GO:0003676; P:GO:0006974; P:GO:0010557; C:GO:0016020; P:GO:0016049; F:GO:0019899; P:GO:0019919; P:GO:0031328; C:GO:0032991; P:GO:0034970; F:GO:0035241; F:GO:0035242; F:GO:0035258; F:GO:0042393; F:GO:0042802; P:GO:0043433; P:GO:0043985; F:GO:0044020; C:GO:0044428; C:GO:0044444; P:GO:0045637; P:GO:0045892; F:GO:0046983; P:GO:0048468; P:GO:0051247; P:GO:0060027; F:GO:00…	P:in utero embryonic development; P:regulation of protein phosphorylation; F:nucleic acid binding; P:cellular response to DNA damage stimulus; P:positive regulation of macromolecule biosynthetic process; C:membrane; P:cell growth; F:enzyme binding; P:peptidyl-arginine methylation, to asymmetrical-dimethyl arginine; P:positive regulation of cellular biosynthetic process; C:protein-containing compl…
TRUE	TRINITY_DN34074_c8_g1_i1	---NA---	281
TRUE	TRINITY_DN34074_c9_g1_i1	---NA---	532
TRUE	TRINITY_DN34052_c0_g1_i1	---NA---	609
TRUE	TRINITY_DN34052_c1_g1_i1	---NA---	354
TRUE	TRINITY_DN34052_c1_g1_i2	---NA---	337
TRUE	TRINITY_DN34052_c2_g1_i1	NP_001273604.1regulator of G-protein signaling 20 isoform e	1493	20	4.17E-60	79	28	F:GO:0001965; F:GO:0005096; C:GO:0005634; C:GO:0005802; C:GO:0005881; C:GO:0005903; C:GO:0005938; P:GO:0006355; F:GO:0008013; P:GO:0008219; P:GO:0008277; P:GO:0009950; C:GO:0014069; F:GO:0019901; C:GO:0030054; C:GO:0030136; P:GO:0030154; C:GO:0030877; C:GO:0036477; C:GO:0043005; P:GO:0043547; C:GO:0044459; C:GO:0045121; P:GO:0060828; F:GO:0070016; P:GO:0071407; P:GO:0090090; P:GO:0090244	F:G-protein alpha-subunit binding; F:GTPase activator activity; C:nucleus; C:trans-Golgi network; C:cytoplasmic microtubule; C:brush border; C:cell cortex; P:regulation of transcription, DNA-templated; F:beta-catenin binding; P:cell death; P:regulation of G-protein coupled receptor protein signaling pathway; P:dorsal/ventral axis specification; C:postsynaptic density; F:protein kinase binding; C:…
TRUE	TRINITY_DN34052_c2_g2_i1	---NA---	252
TRUE	TRINITY_DN34052_c2_g1_i2	NP_001273603.1regulator of G-protein signaling 20 isoform d	2512	20	2.97E-46	76.2	27	F:GO:0001965; F:GO:0005096; C:GO:0005634; C:GO:0005802; C:GO:0005881; C:GO:0005886; C:GO:0005903; C:GO:0005938; P:GO:0006355; F:GO:0008013; P:GO:0008219; P:GO:0008277; P:GO:0009950; C:GO:0014069; F:GO:0019901; C:GO:0030054; C:GO:0030136; P:GO:0030154; C:GO:0030877; C:GO:0043005; P:GO:0043547; C:GO:0045121; P:GO:0060828; F:GO:0070016; P:GO:0071407; P:GO:0090090; P:GO:0090244	F:G-protein alpha-subunit binding; F:GTPase activator activity; C:nucleus; C:trans-Golgi network; C:cytoplasmic microtubule; C:plasma membrane; C:brush border; C:cell cortex; P:regulation of transcription, DNA-templated; F:beta-catenin binding; P:cell death; P:regulation of G-protein coupled receptor protein signaling pathway; P:dorsal/ventral axis specification; C:postsynaptic density; F:protein…
TRUE	TRINITY_DN34052_c2_g1_i3	NP_001273604.1regulator of G-protein signaling 20 isoform e	1823	20	4.25E-59	79.2	28	F:GO:0001965; F:GO:0005096; C:GO:0005634; C:GO:0005802; C:GO:0005881; C:GO:0005903; C:GO:0005938; P:GO:0006355; F:GO:0008013; P:GO:0008219; P:GO:0008277; P:GO:0009950; C:GO:0014069; F:GO:0019901; C:GO:0030054; C:GO:0030136; P:GO:0030154; C:GO:0030877; C:GO:0036477; C:GO:0043005; P:GO:0043547; C:GO:0044459; C:GO:0045121; P:GO:0060828; F:GO:0070016; P:GO:0071407; P:GO:0090090; P:GO:0090244	F:G-protein alpha-subunit binding; F:GTPase activator activity; C:nucleus; C:trans-Golgi network; C:cytoplasmic microtubule; C:brush border; C:cell cortex; P:regulation of transcription, DNA-templated; F:beta-catenin binding; P:cell death; P:regulation of G-protein coupled receptor protein signaling pathway; P:dorsal/ventral axis specification; C:postsynaptic density; F:protein kinase binding; C:…
TRUE	TRINITY_DN34052_c2_g1_i4	NP_001273604.1regulator of G-protein signaling 20 isoform e	1619	20	1.15E-59	79.2	28	F:GO:0001965; F:GO:0005096; C:GO:0005634; C:GO:0005802; C:GO:0005881; C:GO:0005903; C:GO:0005938; P:GO:0006355; F:GO:0008013; P:GO:0008219; P:GO:0008277; P:GO:0009950; C:GO:0014069; F:GO:0019901; C:GO:0030054; C:GO:0030136; P:GO:0030154; C:GO:0030877; C:GO:0036477; C:GO:0043005; P:GO:0043547; C:GO:0044459; C:GO:0045121; P:GO:0060828; F:GO:0070016; P:GO:0071407; P:GO:0090090; P:GO:0090244	F:G-protein alpha-subunit binding; F:GTPase activator activity; C:nucleus; C:trans-Golgi network; C:cytoplasmic microtubule; C:brush border; C:cell cortex; P:regulation of transcription, DNA-templated; F:beta-catenin binding; P:cell death; P:regulation of G-protein coupled receptor protein signaling pathway; P:dorsal/ventral axis specification; C:postsynaptic density; F:protein kinase binding; C:…
TRUE	TRINITY_DN34052_c2_g1_i5	NP_001273604.1regulator of G-protein signaling 20 isoform e	1853	20	5.59E-56	73.35	27	F:GO:0001965; F:GO:0005096; C:GO:0005634; C:GO:0005802; C:GO:0005881; C:GO:0005886; C:GO:0005903; C:GO:0005938; P:GO:0006355; F:GO:0008013; P:GO:0008219; P:GO:0008277; P:GO:0009950; C:GO:0014069; F:GO:0019901; C:GO:0030054; C:GO:0030136; P:GO:0030154; C:GO:0030877; C:GO:0043005; P:GO:0043547; C:GO:0045121; P:GO:0060828; F:GO:0070016; P:GO:0071407; P:GO:0090090; P:GO:0090244	F:G-protein alpha-subunit binding; F:GTPase activator activity; C:nucleus; C:trans-Golgi network; C:cytoplasmic microtubule; C:plasma membrane; C:brush border; C:cell cortex; P:regulation of transcription, DNA-templated; F:beta-catenin binding; P:cell death; P:regulation of G-protein coupled receptor protein signaling pathway; P:dorsal/ventral axis specification; C:postsynaptic density; F:protein…
TRUE	TRINITY_DN34052_c2_g1_i6	---NA---	935
TRUE	TRINITY_DN34052_c2_g3_i1	---NA---	292
TRUE	TRINITY_DN34052_c2_g1_i7	NP_001277301.1regulator of G-protein signaling 20 isoform 3	2332	20	3.63E-31	78	37	F:GO:0001965; F:GO:0005096; C:GO:0005634; C:GO:0005802; C:GO:0005829; C:GO:0005881; C:GO:0005903; C:GO:0005938; P:GO:0006355; P:GO:0007283; F:GO:0008013; P:GO:0008219; C:GO:0009898; P:GO:0009950; P:GO:0010519; P:GO:0010614; C:GO:0014069; F:GO:0019901; C:GO:0030054; C:GO:0030136; C:GO:0030877; C:GO:0043005; P:GO:0043407; P:GO:0043547; P:GO:0043951; C:GO:0045121; P:GO:0045744; P:GO:0050873; P:GO:00…	F:G-protein alpha-subunit binding; F:GTPase activator activity; C:nucleus; C:trans-Golgi network; C:cytosol; C:cytoplasmic microtubule; C:brush border; C:cell cortex; P:regulation of transcription, DNA-templated; P:spermatogenesis; F:beta-catenin binding; P:cell death; C:cytoplasmic side of plasma membrane; P:dorsal/ventral axis specification; P:negative regulation of phospholipase activity; P:ne…
TRUE	TRINITY_DN34052_c3_g1_i1	---NA---	615
TRUE	TRINITY_DN34052_c3_g1_i2	NP_957488.1secretory carrier membrane protein 2, like isoform 2	1995	20	6.64E-32	55.3	5	C:GO:0000139; F:GO:0005488; P:GO:0006886; C:GO:0031410; P:GO:0032526	C:Golgi membrane; F:binding; P:intracellular protein transport; C:cytoplasmic vesicle; P:response to retinoic acid
TRUE	TRINITY_DN34052_c3_g2_i1	---NA---	442
TRUE	TRINITY_DN34052_c3_g1_i3	NP_062521.1secretory carrier-associated membrane protein 4	1867	20	6.15E-23	54.15	4	C:GO:0000139; P:GO:0006810; P:GO:0010033; C:GO:0031410	C:Golgi membrane; P:transport; P:response to organic substance; C:cytoplasmic vesicle
TRUE	TRINITY_DN34052_c3_g1_i4	NP_001182228.1secretory carrier-associated membrane protein 2	722	20	1.34E-18	54.35	10	C:GO:0000139; F:GO:0005515; P:GO:0006887; P:GO:0010033; P:GO:0015031; C:GO:0030672; C:GO:0042589; C:GO:0044425; P:GO:0060627; P:GO:1903532	C:Golgi membrane; F:protein binding; P:exocytosis; P:response to organic substance; P:protein transport; C:synaptic vesicle membrane; C:zymogen granule membrane; C:membrane part; P:regulation of vesicle-mediated transport; P:positive regulation of secretion by cell
TRUE	TRINITY_DN34052_c3_g1_i5	NP_957488.1secretory carrier membrane protein 2, like isoform 2	2027	20	4.96E-47	53.1	6	C:GO:0000139; F:GO:0005515; P:GO:0006887; P:GO:0010033; C:GO:0030672; C:GO:0042589	C:Golgi membrane; F:protein binding; P:exocytosis; P:response to organic substance; C:synaptic vesicle membrane; C:zymogen granule membrane
TRUE	TRINITY_DN34052_c4_g1_i1	---NA---	1969
TRUE	TRINITY_DN34052_c4_g2_i1	NP_001265531.1membrane bound O-acyltransferase domain containing 2b	585	11	3.64E-12	61.91	3	P:GO:0006629; C:GO:0016020; F:GO:0016746	P:lipid metabolic process; C:membrane; F:transferase activity, transferring acyl groups
TRUE	TRINITY_DN34052_c4_g2_i2	NP_001076810.1lysophospholipid acyltransferase 2 isoform b	1133	8	9.41E-14	63.13	1	F:GO:0016740	F:transferase activity
TRUE	TRINITY_DN34052_c4_g2_i3	NP_001308196.1lysophospholipid acyltransferase 2 isoform 2	4220	11	3.88E-61	51.91	12	F:GO:0003674; C:GO:0005575; C:GO:0005783; P:GO:0006629; P:GO:0008150; P:GO:0008654; C:GO:0016020; C:GO:0016021; F:GO:0016740; F:GO:0016746; F:GO:0047184; P:GO:0097006	F:molecular_function; C:cellular_component; C:endoplasmic reticulum; P:lipid metabolic process; P:biological_process; P:phospholipid biosynthetic process; C:membrane; C:integral component of membrane; F:transferase activity; F:transferase activity, transferring acyl groups; F:1-acylglycerophosphocholine O-acyltransferase activity; P:regulation of plasma lipoprotein particle levels
TRUE	TRINITY_DN34052_c4_g5_i1	NP_081193.2palmitoyltransferase ZDHHC3	1135	20	6.64E-61	68	6	C:GO:0005794; P:GO:0006605; C:GO:0016021; P:GO:0018345; F:GO:0019706; P:GO:0043588	C:Golgi apparatus; P:protein targeting; C:integral component of membrane; P:protein palmitoylation; F:protein-cysteine S-palmitoyltransferase activity; P:skin development	EC:2.3.1.225	Protein S-acyltransferase
TRUE	TRINITY_DN34052_c4_g2_i4	NP_001308196.1lysophospholipid acyltransferase 2 isoform 2	4191	11	3.84E-61	51.91	12	F:GO:0003674; C:GO:0005575; C:GO:0005783; P:GO:0006629; P:GO:0008150; P:GO:0008654; C:GO:0016020; C:GO:0016021; F:GO:0016740; F:GO:0016746; F:GO:0047184; P:GO:0097006	F:molecular_function; C:cellular_component; C:endoplasmic reticulum; P:lipid metabolic process; P:biological_process; P:phospholipid biosynthetic process; C:membrane; C:integral component of membrane; F:transferase activity; F:transferase activity, transferring acyl groups; F:1-acylglycerophosphocholine O-acyltransferase activity; P:regulation of plasma lipoprotein particle levels
TRUE	TRINITY_DN34052_c4_g5_i2	NP_081193.2palmitoyltransferase ZDHHC3	1826	20	3.59E-73	67.9	6	C:GO:0005794; P:GO:0006605; C:GO:0016021; P:GO:0018345; F:GO:0019706; P:GO:0043588	C:Golgi apparatus; P:protein targeting; C:integral component of membrane; P:protein palmitoylation; F:protein-cysteine S-palmitoyltransferase activity; P:skin development	EC:2.3.1.225	Protein S-acyltransferase
TRUE	TRINITY_DN34052_c4_g5_i3	NP_081193.2palmitoyltransferase ZDHHC3	1770	20	6.69E-96	58.7	5	C:GO:0005794; P:GO:0006605; C:GO:0016020; F:GO:0016409; P:GO:0018345	C:Golgi apparatus; P:protein targeting; C:membrane; F:palmitoyltransferase activity; P:protein palmitoylation
TRUE	TRINITY_DN34052_c4_g2_i5	NP_001308196.1lysophospholipid acyltransferase 2 isoform 2	4993	11	4.84E-61	51.91	12	F:GO:0003674; C:GO:0005575; C:GO:0005783; P:GO:0006629; P:GO:0008150; P:GO:0008654; C:GO:0016020; C:GO:0016021; F:GO:0016740; F:GO:0016746; F:GO:0047184; P:GO:0097006	F:molecular_function; C:cellular_component; C:endoplasmic reticulum; P:lipid metabolic process; P:biological_process; P:phospholipid biosynthetic process; C:membrane; C:integral component of membrane; F:transferase activity; F:transferase activity, transferring acyl groups; F:1-acylglycerophosphocholine O-acyltransferase activity; P:regulation of plasma lipoprotein particle levels
TRUE	TRINITY_DN34052_c4_g2_i6	NP_080313.2lysophospholipid acyltransferase 2 isoform a	4610	11	2.35E-72	52.18	12	F:GO:0003674; C:GO:0005575; C:GO:0005783; P:GO:0006629; P:GO:0008150; P:GO:0008654; C:GO:0016020; C:GO:0016021; F:GO:0016740; F:GO:0016746; F:GO:0047184; P:GO:0097006	F:molecular_function; C:cellular_component; C:endoplasmic reticulum; P:lipid metabolic process; P:biological_process; P:phospholipid biosynthetic process; C:membrane; C:integral component of membrane; F:transferase activity; F:transferase activity, transferring acyl groups; F:1-acylglycerophosphocholine O-acyltransferase activity; P:regulation of plasma lipoprotein particle levels
TRUE	TRINITY_DN34052_c4_g2_i7	NP_001076810.1lysophospholipid acyltransferase 2 isoform b	5135	11	3.19E-30	50.82	12	F:GO:0003674; C:GO:0005575; C:GO:0005783; P:GO:0006629; P:GO:0008150; P:GO:0008654; C:GO:0016020; C:GO:0016021; F:GO:0016740; F:GO:0016746; F:GO:0047184; P:GO:0097006	F:molecular_function; C:cellular_component; C:endoplasmic reticulum; P:lipid metabolic process; P:biological_process; P:phospholipid biosynthetic process; C:membrane; C:integral component of membrane; F:transferase activity; F:transferase activity, transferring acyl groups; F:1-acylglycerophosphocholine O-acyltransferase activity; P:regulation of plasma lipoprotein particle levels
TRUE	TRINITY_DN34052_c4_g1_i2	---NA---	1013
TRUE	TRINITY_DN34052_c4_g3_i2	---NA---	1228
TRUE	TRINITY_DN34052_c4_g2_i9	NP_001308196.1lysophospholipid acyltransferase 2 isoform 2	3978	11	3.54E-61	51.91	12	F:GO:0003674; C:GO:0005575; C:GO:0005783; P:GO:0006629; P:GO:0008150; P:GO:0008654; C:GO:0016020; C:GO:0016021; F:GO:0016740; F:GO:0016746; F:GO:0047184; P:GO:0097006	F:molecular_function; C:cellular_component; C:endoplasmic reticulum; P:lipid metabolic process; P:biological_process; P:phospholipid biosynthetic process; C:membrane; C:integral component of membrane; F:transferase activity; F:transferase activity, transferring acyl groups; F:1-acylglycerophosphocholine O-acyltransferase activity; P:regulation of plasma lipoprotein particle levels
TRUE	TRINITY_DN34052_c4_g2_i10	NP_001308196.1lysophospholipid acyltransferase 2 isoform 2	3949	11	3.50E-61	51.91	12	F:GO:0003674; C:GO:0005575; C:GO:0005783; P:GO:0006629; P:GO:0008150; P:GO:0008654; C:GO:0016020; C:GO:0016021; F:GO:0016740; F:GO:0016746; F:GO:0047184; P:GO:0097006	F:molecular_function; C:cellular_component; C:endoplasmic reticulum; P:lipid metabolic process; P:biological_process; P:phospholipid biosynthetic process; C:membrane; C:integral component of membrane; F:transferase activity; F:transferase activity, transferring acyl groups; F:1-acylglycerophosphocholine O-acyltransferase activity; P:regulation of plasma lipoprotein particle levels
TRUE	TRINITY_DN34052_c4_g7_i1	NP_001336308.1palmitoyltransferase ZDHHC3 isoform 8	800	20	9.93E-16	91.85	12	F:GO:0005515; C:GO:0005739; C:GO:0005783; C:GO:0005794; C:GO:0005887; P:GO:0007626; P:GO:0018345; F:GO:0019706; C:GO:0048471; C:GO:0055038; P:GO:1903146; P:GO:1903955	F:protein binding; C:mitochondrion; C:endoplasmic reticulum; C:Golgi apparatus; C:integral component of plasma membrane; P:locomotory behavior; P:protein palmitoylation; F:protein-cysteine S-palmitoyltransferase activity; C:perinuclear region of cytoplasm; C:recycling endosome membrane; P:regulation of autophagy of mitochondrion; P:positive regulation of protein targeting to mitochondrion	EC:2.3.1.225	Protein S-acyltransferase
TRUE	TRINITY_DN34052_c4_g2_i11	NP_001076810.1lysophospholipid acyltransferase 2 isoform b	797	8	4.69E-11	47.25	11	F:GO:0003674; C:GO:0005575; C:GO:0005783; P:GO:0006629; P:GO:0008150; P:GO:0008654; C:GO:0016020; C:GO:0016021; F:GO:0016740; F:GO:0016746; F:GO:0047184	F:molecular_function; C:cellular_component; C:endoplasmic reticulum; P:lipid metabolic process; P:biological_process; P:phospholipid biosynthetic process; C:membrane; C:integral component of membrane; F:transferase activity; F:transferase activity, transferring acyl groups; F:1-acylglycerophosphocholine O-acyltransferase activity
TRUE	TRINITY_DN34052_c4_g2_i12	NP_001265531.1membrane bound O-acyltransferase domain containing 2b	3566	11	1.61E-90	51.82	12	F:GO:0003674; C:GO:0005575; C:GO:0005783; P:GO:0006629; P:GO:0008150; P:GO:0008654; C:GO:0016020; C:GO:0016021; F:GO:0016740; F:GO:0016746; F:GO:0047184; P:GO:0097006	F:molecular_function; C:cellular_component; C:endoplasmic reticulum; P:lipid metabolic process; P:biological_process; P:phospholipid biosynthetic process; C:membrane; C:integral component of membrane; F:transferase activity; F:transferase activity, transferring acyl groups; F:1-acylglycerophosphocholine O-acyltransferase activity; P:regulation of plasma lipoprotein particle levels
TRUE	TRINITY_DN34052_c4_g2_i13	NP_001308196.1lysophospholipid acyltransferase 2 isoform 2	5065	11	1.38E-56	48.36	12	F:GO:0003674; C:GO:0005575; C:GO:0005783; P:GO:0006629; P:GO:0008150; P:GO:0008654; C:GO:0016020; C:GO:0016021; F:GO:0016740; F:GO:0016746; F:GO:0047184; P:GO:0097006	F:molecular_function; C:cellular_component; C:endoplasmic reticulum; P:lipid metabolic process; P:biological_process; P:phospholipid biosynthetic process; C:membrane; C:integral component of membrane; F:transferase activity; F:transferase activity, transferring acyl groups; F:1-acylglycerophosphocholine O-acyltransferase activity; P:regulation of plasma lipoprotein particle levels
TRUE	TRINITY_DN34052_c4_g1_i3	---NA---	1173
TRUE	TRINITY_DN34012_c0_g1_i2	---NA---	1100
TRUE	TRINITY_DN34012_c0_g2_i2	---NA---	1097
TRUE	TRINITY_DN34012_c0_g2_i3	---NA---	1385
TRUE	TRINITY_DN34012_c0_g1_i3	---NA---	812
TRUE	TRINITY_DN34012_c1_g1_i1	---NA---	253
TRUE	TRINITY_DN34012_c1_g1_i2	---NA---	355
TRUE	TRINITY_DN34012_c1_g1_i3	---NA---	1048
TRUE	TRINITY_DN34012_c1_g1_i5	---NA---	292
TRUE	TRINITY_DN34012_c1_g1_i6	---NA---	736
TRUE	TRINITY_DN34012_c1_g1_i7	---NA---	463
TRUE	TRINITY_DN34012_c1_g1_i8	---NA---	1040
TRUE	TRINITY_DN34012_c1_g1_i9	---NA---	867
TRUE	TRINITY_DN34012_c1_g1_i11	---NA---	294
TRUE	TRINITY_DN34012_c1_g1_i12	---NA---	293
TRUE	TRINITY_DN34012_c1_g1_i13	---NA---	1081
TRUE	TRINITY_DN34012_c1_g1_i14	---NA---	978
TRUE	TRINITY_DN34083_c2_g1_i1	---NA---	870
TRUE	TRINITY_DN34083_c3_g1_i1	---NA---	259
TRUE	TRINITY_DN34083_c5_g1_i1	---NA---	274
TRUE	TRINITY_DN34083_c7_g1_i1	---NA---	538
TRUE	TRINITY_DN34083_c7_g1_i2	---NA---	453
TRUE	TRINITY_DN34083_c8_g1_i1	---NA---	654
TRUE	TRINITY_DN34083_c9_g1_i1	---NA---	289
TRUE	TRINITY_DN34083_c11_g1_i1	---NA---	1543
TRUE	TRINITY_DN34083_c11_g1_i2	---NA---	1630
TRUE	TRINITY_DN34083_c11_g1_i3	---NA---	861
TRUE	TRINITY_DN34083_c11_g1_i4	---NA---	347
TRUE	TRINITY_DN34083_c11_g1_i5	---NA---	1302
TRUE	TRINITY_DN34083_c11_g1_i7	---NA---	3452
TRUE	TRINITY_DN34083_c11_g1_i8	---NA---	2061
TRUE	TRINITY_DN34083_c11_g1_i9	---NA---	3021
TRUE	TRINITY_DN34083_c12_g1_i1	---NA---	491
TRUE	TRINITY_DN34083_c12_g3_i1	---NA---	480
TRUE	TRINITY_DN34083_c13_g1_i1	---NA---	259
TRUE	TRINITY_DN34083_c13_g1_i2	NP_004479.1platelet glycoprotein V precursor	2237	20	5.90E-09	47.1	19	P:GO:0001934; P:GO:0002224; P:GO:0002718; F:GO:0005515; P:GO:0006355; P:GO:0007599; P:GO:0009615; P:GO:0010628; C:GO:0012505; P:GO:0032722; P:GO:0032728; P:GO:0042108; P:GO:0043123; C:GO:0043231; P:GO:0043330; C:GO:0044425; C:GO:0044444; P:GO:0065009; P:GO:0098542	P:positive regulation of protein phosphorylation; P:toll-like receptor signaling pathway; P:regulation of cytokine production involved in immune response; F:protein binding; P:regulation of transcription, DNA-templated; P:hemostasis; P:response to virus; P:positive regulation of gene expression; C:endomembrane system; P:positive regulation of chemokine production; P:positive regulation of interfe…
TRUE	TRINITY_DN34083_c13_g1_i3	NP_001186484.1leucine-rich repeats and immunoglobulin-like domains protein 3 precursor	2423	20	2.43E-22	45.55	16	F:GO:0005515; C:GO:0005615; P:GO:0007599; P:GO:0009966; P:GO:0010977; P:GO:0022610; P:GO:0030334; P:GO:0032102; P:GO:0032269; C:GO:0043005; C:GO:0044425; P:GO:0048518; P:GO:0048679; C:GO:0097708; P:GO:1903035; P:GO:1903827	F:protein binding; C:extracellular space; P:hemostasis; P:regulation of signal transduction; P:negative regulation of neuron projection development; P:biological adhesion; P:regulation of cell migration; P:negative regulation of response to external stimulus; P:negative regulation of cellular protein metabolic process; C:neuron projection; C:membrane part; P:positive regulation of biological proc…
TRUE	TRINITY_DN34083_c13_g2_i1	---NA---	347
TRUE	TRINITY_DN34083_c13_g1_i4	NP_001315011.1relaxin/insulin-like family peptide receptor 2b precursor	1985	20	1.21E-14	44.5	19	P:GO:0001817; P:GO:0002224; P:GO:0003006; F:GO:0005515; C:GO:0005615; P:GO:0007188; P:GO:0007599; P:GO:0009653; C:GO:0016020; P:GO:0030154; P:GO:0031323; F:GO:0038023; C:GO:0044464; P:GO:0048513; P:GO:0048522; P:GO:0048523; P:GO:0051171; P:GO:0051704; P:GO:0072001	P:regulation of cytokine production; P:toll-like receptor signaling pathway; P:developmental process involved in reproduction; F:protein binding; C:extracellular space; P:adenylate cyclase-modulating G-protein coupled receptor signaling pathway; P:hemostasis; P:anatomical structure morphogenesis; C:membrane; P:cell differentiation; P:regulation of cellular metabolic process; F:signaling receptor …
TRUE	TRINITY_DN34083_c13_g1_i5	NP_004479.1platelet glycoprotein V precursor	2675	20	2.88E-17	46.75	16	P:GO:0002224; F:GO:0005515; C:GO:0005576; P:GO:0007599; P:GO:0009966; P:GO:0010975; P:GO:0032101; C:GO:0044425; C:GO:0044444; P:GO:0048523; P:GO:0048585; P:GO:0051241; P:GO:0051707; C:GO:0097458; C:GO:0097708; P:GO:1903034	P:toll-like receptor signaling pathway; F:protein binding; C:extracellular region; P:hemostasis; P:regulation of signal transduction; P:regulation of neuron projection development; P:regulation of response to external stimulus; C:membrane part; C:cytoplasmic part; P:negative regulation of cellular process; P:negative regulation of response to stimulus; P:negative regulation of multicellular organ…
TRUE	TRINITY_DN34083_c13_g1_i6	NP_001182474.1leucine-rich repeat-containing protein 3C precursor	1458	7	3.97E-08	53	57	P:GO:0001657; P:GO:0001933; P:GO:0002042; P:GO:0002689; F:GO:0004963; F:GO:0005095; F:GO:0005509; F:GO:0005515; C:GO:0005576; C:GO:0005578; C:GO:0005615; C:GO:0005737; P:GO:0007411; P:GO:0008045; F:GO:0008201; C:GO:0009986; P:GO:0010593; P:GO:0010596; P:GO:0014912; C:GO:0016020; C:GO:0016021; P:GO:0021836; P:GO:0021952; P:GO:0021972; P:GO:0030308; P:GO:0030336; P:GO:0030837; P:GO:0031290; P:GO:00…	P:ureteric bud development; P:negative regulation of protein phosphorylation; P:cell migration involved in sprouting angiogenesis; P:negative regulation of leukocyte chemotaxis; F:follicle-stimulating hormone receptor activity; F:GTPase inhibitor activity; F:calcium ion binding; F:protein binding; C:extracellular region; C:proteinaceous extracellular matrix; C:extracellular space; C:cytoplasm; P:…
TRUE	TRINITY_DN34083_c13_g1_i7	NP_001182474.1leucine-rich repeat-containing protein 3C precursor	1183	20	1.57E-09	52.75	9	F:GO:0005515; C:GO:0009986; P:GO:0010977; C:GO:0016020; P:GO:0032879; C:GO:0043005; C:GO:0043226; C:GO:0044424; P:GO:0048679	F:protein binding; C:cell surface; P:negative regulation of neuron projection development; C:membrane; P:regulation of localization; C:neuron projection; C:organelle; C:intracellular part; P:regulation of axon regeneration
TRUE	TRINITY_DN34083_c13_g1_i8	NP_001186484.1leucine-rich repeats and immunoglobulin-like domains protein 3 precursor	2540	20	2.45E-19	45.95	17	F:GO:0005102; C:GO:0005615; P:GO:0007599; P:GO:0009653; P:GO:0009966; P:GO:0010977; C:GO:0016020; P:GO:0030334; P:GO:0032269; C:GO:0043005; P:GO:0048513; P:GO:0048518; P:GO:0048585; P:GO:0048679; P:GO:0072001; C:GO:0097708; P:GO:1903827	F:signaling receptor binding; C:extracellular space; P:hemostasis; P:anatomical structure morphogenesis; P:regulation of signal transduction; P:negative regulation of neuron projection development; C:membrane; P:regulation of cell migration; P:negative regulation of cellular protein metabolic process; C:neuron projection; P:animal organ development; P:positive regulation of biological process; P:…
TRUE	TRINITY_DN34083_c13_g1_i9	NP_001297627.1leucine-rich repeats and immunoglobulin-like domains protein 2 isoform 2 precursor	2098	20	5.61E-12	50.25	10	F:GO:0005515; P:GO:0007409; C:GO:0009986; P:GO:0010975; C:GO:0016020; P:GO:0040011; P:GO:0048583; P:GO:0051129; P:GO:0051961; C:GO:0097458	F:protein binding; P:axonogenesis; C:cell surface; P:regulation of neuron projection development; C:membrane; P:locomotion; P:regulation of response to stimulus; P:negative regulation of cellular component organization; P:negative regulation of nervous system development; C:neuron part
TRUE	TRINITY_DN34083_c13_g1_i10	NP_001315011.1relaxin/insulin-like family peptide receptor 2b precursor	2215	20	8.60E-10	50.3	10	F:GO:0005515; P:GO:0007409; C:GO:0009986; P:GO:0010975; C:GO:0016020; P:GO:0040011; P:GO:0048583; P:GO:0051129; P:GO:0051961; C:GO:0097458	F:protein binding; P:axonogenesis; C:cell surface; P:regulation of neuron projection development; C:membrane; P:locomotion; P:regulation of response to stimulus; P:negative regulation of cellular component organization; P:negative regulation of nervous system development; C:neuron part
TRUE	TRINITY_DN34083_c13_g1_i11	NP_001182474.1leucine-rich repeat-containing protein 3C precursor	2350	12	7.62E-08	56.5	119	P:GO:0001502; P:GO:0001568; P:GO:0001657; P:GO:0001701; P:GO:0001822; P:GO:0001889; P:GO:0001892; P:GO:0001933; P:GO:0002042; C:GO:0002133; P:GO:0002689; F:GO:0004963; F:GO:0005095; F:GO:0005102; F:GO:0005261; F:GO:0005262; F:GO:0005509; F:GO:0005515; C:GO:0005576; C:GO:0005578; C:GO:0005615; C:GO:0005634; C:GO:0005737; C:GO:0005794; C:GO:0005886; C:GO:0005929; P:GO:0006611; P:GO:0006807; P:GO:00…	P:cartilage condensation; P:blood vessel development; P:ureteric bud development; P:in utero embryonic development; P:kidney development; P:liver development; P:embryonic placenta development; P:negative regulation of protein phosphorylation; P:cell migration involved in sprouting angiogenesis; C:polycystin complex; P:negative regulation of leukocyte chemotaxis; F:follicle-stimulating hormone rec…
TRUE	TRINITY_DN34083_c13_g1_i12	NP_001182474.1leucine-rich repeat-containing protein 3C precursor	1027	20	1.18E-09	52.9	3	F:GO:0005515; C:GO:0009986; C:GO:0016020	F:protein binding; C:cell surface; C:membrane
TRUE	TRINITY_DN34083_c14_g1_i1	---NA---	1380
TRUE	TRINITY_DN34083_c14_g1_i2	---NA---	404
TRUE	TRINITY_DN34083_c14_g1_i3	---NA---	943
TRUE	TRINITY_DN34083_c14_g2_i1	---NA---	500
TRUE	TRINITY_DN34083_c14_g1_i4	---NA---	304
TRUE	TRINITY_DN34083_c14_g1_i5	---NA---	841
TRUE	TRINITY_DN34083_c14_g1_i6	---NA---	3355
TRUE	TRINITY_DN34083_c14_g1_i7	---NA---	2918
TRUE	TRINITY_DN34083_c14_g1_i8	NP_848892.1helix-loop-helix protein 2	1530	20	1.76E-24	81.85	55	C:GO:0000118; P:GO:0000122; C:GO:0000790; F:GO:0000979; F:GO:0000980; F:GO:0001102; F:GO:0001228; P:GO:0001525; P:GO:0001894; P:GO:0001955; P:GO:0001958; P:GO:0002062; P:GO:0003188; F:GO:0003682; C:GO:0005667; C:GO:0005737; P:GO:0007420; P:GO:0007617; P:GO:0007626; P:GO:0008284; P:GO:0021514; P:GO:0021527; P:GO:0030183; P:GO:0030199; P:GO:0030220; P:GO:0030221; P:GO:0030509; P:GO:0031334; P:GO:00…	C:histone deacetylase complex; P:negative regulation of transcription by RNA polymerase II; C:nuclear chromatin; F:RNA polymerase II core promoter sequence-specific DNA binding; F:RNA polymerase II distal enhancer sequence-specific DNA binding; F:RNA polymerase II activating transcription factor binding; F:transcriptional activator activity, RNA polymerase II transcription regulatory region seque…
TRUE	TRINITY_DN34083_c14_g1_i9	---NA---	2831
TRUE	TRINITY_DN34083_c15_g1_i1	---NA---	345
TRUE	TRINITY_DN34033_c0_g1_i1	---NA---	353
TRUE	TRINITY_DN34033_c0_g1_i2	---NA---	267
TRUE	TRINITY_DN34033_c0_g2_i2	---NA---	337
TRUE	TRINITY_DN34033_c1_g2_i1	NP_694738.1CD109 antigen precursor	749	7	6.00E-10	53.71	1	P:GO:0048523	P:negative regulation of cellular process
TRUE	TRINITY_DN34033_c1_g2_i2	NP_694738.1CD109 antigen precursor	1630	20	1.78E-27	42.35	7	P:GO:0002252; C:GO:0005615; P:GO:0007275; F:GO:0019838; P:GO:0032269; C:GO:0044464; P:GO:0050778	P:immune effector process; C:extracellular space; P:multicellular organism development; F:growth factor binding; P:negative regulation of cellular protein metabolic process; C:cell part; P:positive regulation of immune response
TRUE	TRINITY_DN34033_c1_g1_i2	---NA---	428
TRUE	TRINITY_DN34033_c1_g3_i1	NP_694738.1CD109 antigen precursor	1133	19	1.36E-17	44.68	6	C:GO:0005615; P:GO:0006956; P:GO:0007275; F:GO:0019838; P:GO:0032269; C:GO:0044464	C:extracellular space; P:complement activation; P:multicellular organism development; F:growth factor binding; P:negative regulation of cellular protein metabolic process; C:cell part
TRUE	TRINITY_DN34033_c1_g2_i3	NP_694738.1CD109 antigen precursor	2070	20	4.01E-29	41.65	7	P:GO:0002252; C:GO:0005615; P:GO:0007275; F:GO:0019838; P:GO:0032269; C:GO:0044464; P:GO:0050778	P:immune effector process; C:extracellular space; P:multicellular organism development; F:growth factor binding; P:negative regulation of cellular protein metabolic process; C:cell part; P:positive regulation of immune response
TRUE	TRINITY_DN34033_c1_g2_i4	NP_694738.1CD109 antigen precursor	2010	20	7.28E-33	44.1	6	C:GO:0005615; P:GO:0006956; P:GO:0007275; F:GO:0019838; P:GO:0032269; C:GO:0044464	C:extracellular space; P:complement activation; P:multicellular organism development; F:growth factor binding; P:negative regulation of cellular protein metabolic process; C:cell part
TRUE	TRINITY_DN34065_c1_g1_i1	---NA---	268
TRUE	TRINITY_DN34065_c4_g1_i1	---NA---	485
TRUE	TRINITY_DN34065_c6_g1_i1	---NA---	1061
TRUE	TRINITY_DN34065_c6_g1_i2	---NA---	250
TRUE	TRINITY_DN34065_c6_g3_i1	---NA---	345
TRUE	TRINITY_DN34065_c6_g4_i1	---NA---	302
TRUE	TRINITY_DN34065_c6_g5_i1	---NA---	437
TRUE	TRINITY_DN34065_c6_g6_i1	---NA---	482
TRUE	TRINITY_DN34065_c6_g6_i2	---NA---	321
TRUE	TRINITY_DN34065_c6_g5_i2	---NA---	412
TRUE	TRINITY_DN34065_c6_g7_i1	---NA---	290
TRUE	TRINITY_DN34065_c6_g8_i1	---NA---	307
TRUE	TRINITY_DN34065_c6_g9_i1	---NA---	800
TRUE	TRINITY_DN34065_c6_g2_i2	---NA---	541
TRUE	TRINITY_DN34065_c6_g6_i3	---NA---	527
TRUE	TRINITY_DN34065_c6_g10_i1	---NA---	429
TRUE	TRINITY_DN34065_c6_g11_i1	---NA---	572
TRUE	TRINITY_DN34065_c6_g10_i2	---NA---	524
TRUE	TRINITY_DN34065_c6_g12_i1	---NA---	623
TRUE	TRINITY_DN34065_c7_g1_i1	---NA---	268
TRUE	TRINITY_DN34090_c0_g1_i1	NP_033596.3zinc finger Y-chromosomal protein 1	2942	20	6.53E-06	40.2	22	F:GO:0000977; P:GO:0001541; F:GO:0003676; F:GO:0003677; F:GO:0003700; F:GO:0003712; C:GO:0005622; C:GO:0005634; P:GO:0006351; P:GO:0006355; P:GO:0006357; P:GO:0007275; P:GO:0007281; P:GO:0007283; P:GO:0009566; P:GO:0009790; P:GO:0009791; P:GO:0035264; F:GO:0046872; P:GO:0048599; P:GO:0048872; P:GO:0060746	F:RNA polymerase II regulatory region sequence-specific DNA binding; P:ovarian follicle development; F:nucleic acid binding; F:DNA binding; F:DNA binding transcription factor activity; F:transcription cofactor activity; C:intracellular; C:nucleus; P:transcription, DNA-templated; P:regulation of transcription, DNA-templated; P:regulation of transcription by RNA polymerase II; P:multicellular organ…
TRUE	TRINITY_DN34090_c0_g1_i2	NP_033596.3zinc finger Y-chromosomal protein 1	2915	20	6.45E-06	40.2	22	F:GO:0000977; P:GO:0001541; F:GO:0003676; F:GO:0003677; F:GO:0003700; F:GO:0003712; C:GO:0005622; C:GO:0005634; P:GO:0006351; P:GO:0006355; P:GO:0006357; P:GO:0007275; P:GO:0007281; P:GO:0007283; P:GO:0009566; P:GO:0009790; P:GO:0009791; P:GO:0035264; F:GO:0046872; P:GO:0048599; P:GO:0048872; P:GO:0060746	F:RNA polymerase II regulatory region sequence-specific DNA binding; P:ovarian follicle development; F:nucleic acid binding; F:DNA binding; F:DNA binding transcription factor activity; F:transcription cofactor activity; C:intracellular; C:nucleus; P:transcription, DNA-templated; P:regulation of transcription, DNA-templated; P:regulation of transcription by RNA polymerase II; P:multicellular organ…
TRUE	TRINITY_DN34079_c0_g1_i1	---NA---	420
TRUE	TRINITY_DN34079_c0_g2_i1	NP_001035779.1R-spondin-4 precursor	2059	6	1.13E-19	49.17	12	P:GO:0001503; F:GO:0005102; C:GO:0005576; P:GO:0009887; P:GO:0030154; P:GO:0030177; P:GO:0030324; P:GO:0030326; C:GO:0044464; P:GO:0051239; P:GO:0060255; P:GO:0061138	P:ossification; F:signaling receptor binding; C:extracellular region; P:animal organ morphogenesis; P:cell differentiation; P:positive regulation of Wnt signaling pathway; P:lung development; P:embryonic limb morphogenesis; C:cell part; P:regulation of multicellular organismal process; P:regulation of macromolecule metabolic process; P:morphogenesis of a branching epithelium
TRUE	TRINITY_DN34079_c1_g1_i1	NP_001026517.2sorting nexin-27	642	8	2.85E-24	53.5	6	F:GO:0005515; C:GO:0005769; P:GO:0006886; C:GO:0016020; P:GO:0016197; F:GO:0032266	F:protein binding; C:early endosome; P:intracellular protein transport; C:membrane; P:endosomal transport; F:phosphatidylinositol-3-phosphate binding
TRUE	TRINITY_DN34079_c1_g1_i2	NP_083997.1sorting nexin-27 isoform 2	1295	8	8.74E-70	53.63	6	F:GO:0005515; C:GO:0005769; P:GO:0006886; C:GO:0016020; P:GO:0016197; F:GO:0032266	F:protein binding; C:early endosome; P:intracellular protein transport; C:membrane; P:endosomal transport; F:phosphatidylinositol-3-phosphate binding
TRUE	TRINITY_DN34079_c1_g2_i1	NP_690060.2sorting nexin-27 isoform b	403	5	6.65E-18	78.4	12	C:GO:0001772; F:GO:0005515; C:GO:0005654; C:GO:0005829; P:GO:0006886; P:GO:0007165; P:GO:0008333; C:GO:0030904; C:GO:0031901; F:GO:0032266; C:GO:0071203; P:GO:1990126	C:immunological synapse; F:protein binding; C:nucleoplasm; C:cytosol; P:intracellular protein transport; P:signal transduction; P:endosome to lysosome transport; C:retromer complex; C:early endosome membrane; F:phosphatidylinositol-3-phosphate binding; C:WASH complex; P:retrograde transport, endosome to plasma membrane
TRUE	TRINITY_DN34079_c1_g1_i3	NP_083997.1sorting nexin-27 isoform 2	910	5	2.93E-36	57	6	F:GO:0005515; C:GO:0005769; P:GO:0006886; C:GO:0016020; P:GO:0016197; F:GO:0032266	F:protein binding; C:early endosome; P:intracellular protein transport; C:membrane; P:endosomal transport; F:phosphatidylinositol-3-phosphate binding
TRUE	TRINITY_DN34079_c1_g1_i4	NP_001026517.2sorting nexin-27	466	8	1.71E-21	59.13	12	F:GO:0005515; C:GO:0005769; P:GO:0006886; P:GO:0007169; P:GO:0016192; P:GO:0016197; P:GO:0016482; F:GO:0032266; C:GO:0032991; C:GO:0044425; C:GO:0044446; P:GO:0048856	F:protein binding; C:early endosome; P:intracellular protein transport; P:transmembrane receptor protein tyrosine kinase signaling pathway; P:vesicle-mediated transport; P:endosomal transport; P:cytosolic transport; F:phosphatidylinositol-3-phosphate binding; C:protein-containing complex; C:membrane part; C:intracellular organelle part; P:anatomical structure development
TRUE	TRINITY_DN34079_c2_g1_i1	NP_001186351.1probable methyltransferase-like protein 15	5700	12	6.59E-93	53.5	6	F:GO:0005515; C:GO:0005737; F:GO:0008168; P:GO:0009987; C:GO:0016020; P:GO:0071840	F:protein binding; C:cytoplasm; F:methyltransferase activity; P:cellular process; C:membrane; P:cellular component organization or biogenesis
TRUE	TRINITY_DN34079_c2_g1_i2	NP_001186351.1probable methyltransferase-like protein 15	5500	12	6.25E-93	58.58	8	P:GO:0002291; F:GO:0005515; C:GO:0005829; F:GO:0008168; C:GO:0031252; C:GO:0042101; P:GO:0045785; P:GO:0048675	P:T cell activation via T cell receptor contact with antigen bound to MHC molecule on antigen presenting cell; F:protein binding; C:cytosol; F:methyltransferase activity; C:cell leading edge; C:T cell receptor complex; P:positive regulation of cell adhesion; P:axon extension
TRUE	TRINITY_DN34079_c2_g1_i4	NP_001006357.2amyloid beta A4 precursor protein-binding family B member 1-interacting protein	1633	6	4.03E-06	54	16	P:GO:0002291; F:GO:0005515; C:GO:0005737; C:GO:0005829; C:GO:0005856; C:GO:0005886; C:GO:0005925; P:GO:0007165; C:GO:0016020; C:GO:0030027; C:GO:0030054; C:GO:0031252; C:GO:0042101; C:GO:0042995; P:GO:0045785; P:GO:0048675	P:T cell activation via T cell receptor contact with antigen bound to MHC molecule on antigen presenting cell; F:protein binding; C:cytoplasm; C:cytosol; C:cytoskeleton; C:plasma membrane; C:focal adhesion; P:signal transduction; C:membrane; C:lamellipodium; C:cell junction; C:cell leading edge; C:T cell receptor complex; C:cell projection; P:positive regulation of cell adhesion; P:axon extension
TRUE	TRINITY_DN34079_c2_g2_i1	---NA---	552
TRUE	TRINITY_DN34079_c2_g1_i5	NP_001186351.1probable methyltransferase-like protein 15	4987	12	4.96E-93	53.5	6	F:GO:0005515; C:GO:0005737; F:GO:0008168; P:GO:0009987; C:GO:0016020; P:GO:0071840	F:protein binding; C:cytoplasm; F:methyltransferase activity; P:cellular process; C:membrane; P:cellular component organization or biogenesis
TRUE	TRINITY_DN34079_c2_g1_i6	NP_001186351.1probable methyltransferase-like protein 15	5040	12	5.13E-93	53.5	6	F:GO:0005515; C:GO:0005737; F:GO:0008168; P:GO:0009987; C:GO:0016020; P:GO:0071840	F:protein binding; C:cytoplasm; F:methyltransferase activity; P:cellular process; C:membrane; P:cellular component organization or biogenesis
TRUE	TRINITY_DN34079_c2_g1_i7	---NA---	975
TRUE	TRINITY_DN34079_c3_g1_i2	NP_919244.2one cut domain family member 2	3704	8	2.74E-62	55.38	18	F:GO:0000978; F:GO:0001077; P:GO:0001889; P:GO:0001952; P:GO:0002064; C:GO:0005654; C:GO:0005737; P:GO:0009653; C:GO:0015629; P:GO:0030335; P:GO:0030512; P:GO:0031018; P:GO:0045165; P:GO:0045944; P:GO:0048935; P:GO:0051130; P:GO:0051962; P:GO:0060271	F:RNA polymerase II proximal promoter sequence-specific DNA binding; F:transcriptional activator activity, RNA polymerase II proximal promoter sequence-specific DNA binding; P:liver development; P:regulation of cell-matrix adhesion; P:epithelial cell development; C:nucleoplasm; C:cytoplasm; P:anatomical structure morphogenesis; C:actin cytoskeleton; P:positive regulation of cell migration; P:nega…
TRUE	TRINITY_DN34051_c0_g1_i2	---NA---	383
TRUE	TRINITY_DN34051_c2_g1_i1	NP_034442.1guanine nucleotide-binding protein G(I)/G(S)/G(T) subunit beta-2	311	20	3.66E-60	74.95	48	C:GO:0001917; P:GO:0001933; F:GO:0003924; F:GO:0004871; F:GO:0005246; C:GO:0005634; C:GO:0005765; C:GO:0005834; C:GO:0005925; P:GO:0006417; P:GO:0007200; P:GO:0007204; P:GO:0007603; F:GO:0008047; P:GO:0008283; P:GO:0009968; P:GO:0010629; P:GO:0010659; F:GO:0019901; C:GO:0030425; F:GO:0030507; P:GO:0031331; F:GO:0031702; P:GO:0040008; C:GO:0042622; P:GO:0043065; C:GO:0043209; P:GO:0044087; C:GO:00…	C:photoreceptor inner segment; P:negative regulation of protein phosphorylation; F:GTPase activity; F:signal transducer activity; F:calcium channel regulator activity; C:nucleus; C:lysosomal membrane; C:heterotrimeric G-protein complex; C:focal adhesion; P:regulation of translation; P:phospholipase C-activating G-protein coupled receptor signaling pathway; P:positive regulation of cytosolic calci…	EC:3.1.4.39; EC:3.6.1.15	Alkylglycerophosphoethanolamine phosphodiesterase; Nucleoside-triphosphate phosphatase
TRUE	TRINITY_DN34051_c2_g2_i1	---NA---	420
TRUE	TRINITY_DN34051_c2_g3_i1	NP_034442.1guanine nucleotide-binding protein G(I)/G(S)/G(T) subunit beta-2	1237	20	6.29E-123	72.75	36	C:GO:0000123; C:GO:0001917; F:GO:0003924; F:GO:0004871; F:GO:0005246; C:GO:0005765; C:GO:0005834; C:GO:0005925; P:GO:0007200; P:GO:0007204; P:GO:0007603; P:GO:0008283; P:GO:0010659; C:GO:0015630; P:GO:0016570; F:GO:0016740; P:GO:0018205; C:GO:0030425; F:GO:0030507; F:GO:0031702; C:GO:0042622; C:GO:0043209; C:GO:0044297; C:GO:0044430; F:GO:0044877; F:GO:0047391; C:GO:0048471; P:GO:0048519; P:GO:00…	C:histone acetyltransferase complex; C:photoreceptor inner segment; F:GTPase activity; F:signal transducer activity; F:calcium channel regulator activity; C:lysosomal membrane; C:heterotrimeric G-protein complex; C:focal adhesion; P:phospholipase C-activating G-protein coupled receptor signaling pathway; P:positive regulation of cytosolic calcium ion concentration; P:phototransduction, visible li…	EC:3.1.4.39; EC:3.6.1.15	Alkylglycerophosphoethanolamine phosphodiesterase; Nucleoside-triphosphate phosphatase
TRUE	TRINITY_DN34051_c2_g4_i1	---NA---	636
TRUE	TRINITY_DN34051_c2_g5_i1	---NA---	806
TRUE	TRINITY_DN34051_c2_g6_i1	NP_001012853.2guanine nucleotide-binding protein G(I)/G(S)/G(T) subunit beta-1	1154	20	2.27E-76	74.85	40	P:GO:0001501; C:GO:0001917; F:GO:0003924; F:GO:0004871; F:GO:0005096; F:GO:0005246; C:GO:0005765; C:GO:0005815; C:GO:0005829; C:GO:0005834; C:GO:0005925; P:GO:0006996; P:GO:0007200; P:GO:0007204; P:GO:0007603; P:GO:0008283; P:GO:0009653; P:GO:0010659; C:GO:0030425; F:GO:0030507; F:GO:0031682; F:GO:0031702; C:GO:0031981; F:GO:0032794; C:GO:0042622; C:GO:0043209; P:GO:0043547; C:GO:0044297; F:GO:00…	P:skeletal system development; C:photoreceptor inner segment; F:GTPase activity; F:signal transducer activity; F:GTPase activator activity; F:calcium channel regulator activity; C:lysosomal membrane; C:microtubule organizing center; C:cytosol; C:heterotrimeric G-protein complex; C:focal adhesion; P:organelle organization; P:phospholipase C-activating G-protein coupled receptor signaling pathway; …	EC:3.1.4.39; EC:3.6.1.15	Alkylglycerophosphoethanolamine phosphodiesterase; Nucleoside-triphosphate phosphatase
TRUE	TRINITY_DN34051_c2_g3_i2	NP_034442.1guanine nucleotide-binding protein G(I)/G(S)/G(T) subunit beta-2	1153	20	2.34E-123	72.75	36	C:GO:0000123; C:GO:0001917; F:GO:0003924; F:GO:0004871; F:GO:0005246; C:GO:0005765; C:GO:0005834; C:GO:0005925; P:GO:0007200; P:GO:0007204; P:GO:0007603; P:GO:0008283; P:GO:0010659; C:GO:0015630; P:GO:0016570; F:GO:0016740; P:GO:0018205; C:GO:0030425; F:GO:0030507; F:GO:0031702; C:GO:0042622; C:GO:0043209; C:GO:0044297; C:GO:0044430; F:GO:0044877; F:GO:0047391; C:GO:0048471; P:GO:0048519; P:GO:00…	C:histone acetyltransferase complex; C:photoreceptor inner segment; F:GTPase activity; F:signal transducer activity; F:calcium channel regulator activity; C:lysosomal membrane; C:heterotrimeric G-protein complex; C:focal adhesion; P:phospholipase C-activating G-protein coupled receptor signaling pathway; P:positive regulation of cytosolic calcium ion concentration; P:phototransduction, visible li…	EC:3.1.4.39; EC:3.6.1.15	Alkylglycerophosphoethanolamine phosphodiesterase; Nucleoside-triphosphate phosphatase
TRUE	TRINITY_DN34051_c2_g8_i1	---NA---	282
TRUE	TRINITY_DN34051_c2_g4_i2	---NA---	525
TRUE	TRINITY_DN34051_c3_g1_i1	---NA---	792
TRUE	TRINITY_DN34051_c3_g3_i1	NP_034442.1guanine nucleotide-binding protein G(I)/G(S)/G(T) subunit beta-2	2895	20	0	73.05	38	C:GO:0001917; F:GO:0003924; F:GO:0004871; F:GO:0005096; F:GO:0005246; C:GO:0005765; C:GO:0005829; C:GO:0005834; C:GO:0005925; P:GO:0006807; P:GO:0007200; P:GO:0007204; P:GO:0007603; P:GO:0008283; P:GO:0010659; C:GO:0030425; F:GO:0030507; F:GO:0031682; F:GO:0031702; C:GO:0031981; F:GO:0032794; C:GO:0042622; C:GO:0043209; P:GO:0043547; P:GO:0044238; P:GO:0044260; C:GO:0044297; F:GO:0044877; F:GO:00…	C:photoreceptor inner segment; F:GTPase activity; F:signal transducer activity; F:GTPase activator activity; F:calcium channel regulator activity; C:lysosomal membrane; C:cytosol; C:heterotrimeric G-protein complex; C:focal adhesion; P:nitrogen compound metabolic process; P:phospholipase C-activating G-protein coupled receptor signaling pathway; P:positive regulation of cytosolic calcium ion conc…	EC:3.1.4.39; EC:3.6.1.15	Alkylglycerophosphoethanolamine phosphodiesterase; Nucleoside-triphosphate phosphatase
TRUE	TRINITY_DN34051_c3_g1_i2	NP_001136138.1transcriptional enhancer factor TEF-3	2346	14	1.29E-57	62.93	21	F:GO:0000978; F:GO:0001077; F:GO:0001085; P:GO:0001570; P:GO:0001843; P:GO:0003143; F:GO:0003705; C:GO:0005634; C:GO:0005667; P:GO:0014883; P:GO:0030903; P:GO:0035329; P:GO:0042127; P:GO:0045944; P:GO:0048339; P:GO:0048368; P:GO:0060548; P:GO:0071300; P:GO:0071902; P:GO:1902459; P:GO:2000736	F:RNA polymerase II proximal promoter sequence-specific DNA binding; F:transcriptional activator activity, RNA polymerase II proximal promoter sequence-specific DNA binding; F:RNA polymerase II transcription factor binding; P:vasculogenesis; P:neural tube closure; P:embryonic heart tube morphogenesis; F:transcription factor activity, RNA polymerase II distal enhancer sequence-specific binding; C:…
TRUE	TRINITY_DN34051_c3_g2_i2	---NA---	1261
TRUE	TRINITY_DN34051_c3_g3_i2	NP_034442.1guanine nucleotide-binding protein G(I)/G(S)/G(T) subunit beta-2	2783	20	0	73.05	38	C:GO:0001917; F:GO:0003924; F:GO:0004871; F:GO:0005096; F:GO:0005246; C:GO:0005765; C:GO:0005829; C:GO:0005834; C:GO:0005925; P:GO:0006807; P:GO:0007200; P:GO:0007204; P:GO:0007603; P:GO:0008283; P:GO:0010659; C:GO:0030425; F:GO:0030507; F:GO:0031682; F:GO:0031702; C:GO:0031981; F:GO:0032794; C:GO:0042622; C:GO:0043209; P:GO:0043547; P:GO:0044238; P:GO:0044260; C:GO:0044297; F:GO:0044877; F:GO:00…	C:photoreceptor inner segment; F:GTPase activity; F:signal transducer activity; F:GTPase activator activity; F:calcium channel regulator activity; C:lysosomal membrane; C:cytosol; C:heterotrimeric G-protein complex; C:focal adhesion; P:nitrogen compound metabolic process; P:phospholipase C-activating G-protein coupled receptor signaling pathway; P:positive regulation of cytosolic calcium ion conc…	EC:3.1.4.39; EC:3.6.1.15	Alkylglycerophosphoethanolamine phosphodiesterase; Nucleoside-triphosphate phosphatase
TRUE	TRINITY_DN34051_c3_g5_i1	---NA---	439
TRUE	TRINITY_DN34051_c3_g1_i3	NP_001136138.1transcriptional enhancer factor TEF-3	2242	14	4.27E-57	60.5	21	F:GO:0000978; F:GO:0001077; P:GO:0001570; P:GO:0001843; P:GO:0003143; F:GO:0003705; F:GO:0005515; C:GO:0005634; C:GO:0005667; P:GO:0014883; P:GO:0030903; P:GO:0035329; P:GO:0042127; P:GO:0045944; P:GO:0048339; P:GO:0048368; P:GO:0060548; P:GO:0071300; P:GO:0071902; P:GO:1902459; P:GO:2000736	F:RNA polymerase II proximal promoter sequence-specific DNA binding; F:transcriptional activator activity, RNA polymerase II proximal promoter sequence-specific DNA binding; P:vasculogenesis; P:neural tube closure; P:embryonic heart tube morphogenesis; F:transcription factor activity, RNA polymerase II distal enhancer sequence-specific binding; F:protein binding; C:nucleus; C:transcription factor…
TRUE	TRINITY_DN34051_c3_g7_i1	---NA---	755
TRUE	TRINITY_DN34051_c3_g2_i4	---NA---	1027
TRUE	TRINITY_DN34051_c3_g2_i5	---NA---	1413
TRUE	TRINITY_DN34051_c3_g6_i2	NP_001006523.2general transcription and DNA repair factor IIH helicase subunit XPB	850	1	4.14E-41	71
TRUE	TRINITY_DN34051_c3_g8_i2	---NA---	432
TRUE	TRINITY_DN34051_c3_g3_i3	NP_034442.1guanine nucleotide-binding protein G(I)/G(S)/G(T) subunit beta-2	3017	20	0	73.05	38	C:GO:0001917; F:GO:0003924; F:GO:0004871; F:GO:0005096; F:GO:0005246; C:GO:0005765; C:GO:0005829; C:GO:0005834; C:GO:0005925; P:GO:0006807; P:GO:0007200; P:GO:0007204; P:GO:0007603; P:GO:0008283; P:GO:0010659; C:GO:0030425; F:GO:0030507; F:GO:0031682; F:GO:0031702; C:GO:0031981; F:GO:0032794; C:GO:0042622; C:GO:0043209; P:GO:0043547; P:GO:0044238; P:GO:0044260; C:GO:0044297; F:GO:0044877; F:GO:00…	C:photoreceptor inner segment; F:GTPase activity; F:signal transducer activity; F:GTPase activator activity; F:calcium channel regulator activity; C:lysosomal membrane; C:cytosol; C:heterotrimeric G-protein complex; C:focal adhesion; P:nitrogen compound metabolic process; P:phospholipase C-activating G-protein coupled receptor signaling pathway; P:positive regulation of cytosolic calcium ion conc…	EC:3.1.4.39; EC:3.6.1.15	Alkylglycerophosphoethanolamine phosphodiesterase; Nucleoside-triphosphate phosphatase
TRUE	TRINITY_DN34051_c3_g6_i3	NP_001006523.2general transcription and DNA repair factor IIH helicase subunit XPB	2996	1	0	73
TRUE	TRINITY_DN34051_c3_g1_i5	---NA---	521
TRUE	TRINITY_DN34051_c3_g9_i1	---NA---	1900
TRUE	TRINITY_DN34051_c3_g1_i6	---NA---	375
TRUE	TRINITY_DN34051_c3_g2_i6	---NA---	916
TRUE	TRINITY_DN34051_c3_g1_i7	NP_001136138.1transcriptional enhancer factor TEF-3	1352	14	4.36E-48	60.07	21	F:GO:0000978; F:GO:0001077; P:GO:0001570; P:GO:0001843; P:GO:0003143; F:GO:0003705; F:GO:0005515; C:GO:0005634; C:GO:0005667; P:GO:0014883; P:GO:0030903; P:GO:0035329; P:GO:0042127; P:GO:0045944; P:GO:0048339; P:GO:0048368; P:GO:0060548; P:GO:0071300; P:GO:0071902; P:GO:1902459; P:GO:2000736	F:RNA polymerase II proximal promoter sequence-specific DNA binding; F:transcriptional activator activity, RNA polymerase II proximal promoter sequence-specific DNA binding; P:vasculogenesis; P:neural tube closure; P:embryonic heart tube morphogenesis; F:transcription factor activity, RNA polymerase II distal enhancer sequence-specific binding; F:protein binding; C:nucleus; C:transcription factor…
TRUE	TRINITY_DN34051_c3_g3_i4	NP_034442.1guanine nucleotide-binding protein G(I)/G(S)/G(T) subunit beta-2	2905	20	0	73.05	38	C:GO:0001917; F:GO:0003924; F:GO:0004871; F:GO:0005096; F:GO:0005246; C:GO:0005765; C:GO:0005829; C:GO:0005834; C:GO:0005925; P:GO:0006807; P:GO:0007200; P:GO:0007204; P:GO:0007603; P:GO:0008283; P:GO:0010659; C:GO:0030425; F:GO:0030507; F:GO:0031682; F:GO:0031702; C:GO:0031981; F:GO:0032794; C:GO:0042622; C:GO:0043209; P:GO:0043547; P:GO:0044238; P:GO:0044260; C:GO:0044297; F:GO:0044877; F:GO:00…	C:photoreceptor inner segment; F:GTPase activity; F:signal transducer activity; F:GTPase activator activity; F:calcium channel regulator activity; C:lysosomal membrane; C:cytosol; C:heterotrimeric G-protein complex; C:focal adhesion; P:nitrogen compound metabolic process; P:phospholipase C-activating G-protein coupled receptor signaling pathway; P:positive regulation of cytosolic calcium ion conc…	EC:3.1.4.39; EC:3.6.1.15	Alkylglycerophosphoethanolamine phosphodiesterase; Nucleoside-triphosphate phosphatase
TRUE	TRINITY_DN34051_c3_g8_i3	---NA---	333
TRUE	TRINITY_DN34051_c3_g1_i8	NP_001136138.1transcriptional enhancer factor TEF-3	2301	14	1.05E-56	60.5	21	F:GO:0000978; F:GO:0001077; P:GO:0001570; P:GO:0001843; P:GO:0003143; F:GO:0003705; F:GO:0005515; C:GO:0005634; C:GO:0005667; P:GO:0014883; P:GO:0030903; P:GO:0035329; P:GO:0042127; P:GO:0045944; P:GO:0048339; P:GO:0048368; P:GO:0060548; P:GO:0071300; P:GO:0071902; P:GO:1902459; P:GO:2000736	F:RNA polymerase II proximal promoter sequence-specific DNA binding; F:transcriptional activator activity, RNA polymerase II proximal promoter sequence-specific DNA binding; P:vasculogenesis; P:neural tube closure; P:embryonic heart tube morphogenesis; F:transcription factor activity, RNA polymerase II distal enhancer sequence-specific binding; F:protein binding; C:nucleus; C:transcription factor…
TRUE	TRINITY_DN34063_c3_g2_i1	---NA---	1032
TRUE	TRINITY_DN34063_c4_g1_i1	---NA---	418
TRUE	TRINITY_DN34063_c4_g2_i1	---NA---	1101
TRUE	TRINITY_DN34063_c4_g3_i1	---NA---	619
TRUE	TRINITY_DN34063_c4_g4_i1	---NA---	276
TRUE	TRINITY_DN34063_c5_g2_i1	---NA---	665
TRUE	TRINITY_DN34063_c6_g1_i1	NP_060634.2integrator complex subunit 13	1399	3	3.89E-88	58.33	2	C:GO:0005737; P:GO:0007049	C:cytoplasm; P:cell cycle
TRUE	TRINITY_DN34063_c6_g1_i2	NP_620096.2integrator complex subunit 13	1301	3	3.46E-38	57	2	C:GO:0005737; P:GO:0007049	C:cytoplasm; P:cell cycle
TRUE	TRINITY_DN34063_c6_g2_i1	NP_060634.2integrator complex subunit 13	329	3	1.12E-20	68.33	4	P:GO:0000278; C:GO:0005737; P:GO:0006996; P:GO:0051641	P:mitotic cell cycle; C:cytoplasm; P:organelle organization; P:cellular localization
TRUE	TRINITY_DN34063_c6_g1_i3	NP_060634.2integrator complex subunit 13	2372	3	2.19E-170	58	2	C:GO:0005737; P:GO:0007049	C:cytoplasm; P:cell cycle
TRUE	TRINITY_DN34063_c7_g1_i1	NP_001265080.1solute carrier organic anion transporter family member 4A1	2451	20	3.62E-116	50.6	4	F:GO:0008514; P:GO:0015833; P:GO:0046942; C:GO:0098590	F:organic anion transmembrane transporter activity; P:peptide transport; P:carboxylic acid transport; C:plasma membrane region
TRUE	TRINITY_DN34063_c7_g1_i2	NP_683735.1solute carrier organic anion transporter family member 4A1	8229	20	2.19E-74	52.3	7	F:GO:0008514; F:GO:0015291; P:GO:0015833; C:GO:0016021; C:GO:0016323; P:GO:0046942; C:GO:0070062	F:organic anion transmembrane transporter activity; F:secondary active transmembrane transporter activity; P:peptide transport; C:integral component of membrane; C:basolateral plasma membrane; P:carboxylic acid transport; C:extracellular exosome
TRUE	TRINITY_DN34063_c7_g1_i4	NP_001265080.1solute carrier organic anion transporter family member 4A1	1750	20	7.28E-36	51.7	3	F:GO:0008514; P:GO:0015711; C:GO:0044459	F:organic anion transmembrane transporter activity; P:organic anion transport; C:plasma membrane part
TRUE	TRINITY_DN34063_c7_g1_i5	NP_683735.1solute carrier organic anion transporter family member 4A1	2370	20	1.67E-77	52.55	7	F:GO:0008514; F:GO:0015291; C:GO:0016021; C:GO:0016323; P:GO:0042221; P:GO:0046942; C:GO:0070062	F:organic anion transmembrane transporter activity; F:secondary active transmembrane transporter activity; C:integral component of membrane; C:basolateral plasma membrane; P:response to chemical; P:carboxylic acid transport; C:extracellular exosome
TRUE	TRINITY_DN34063_c7_g1_i6	NP_683735.1solute carrier organic anion transporter family member 4A1	2747	20	2.59E-64	55.6	9	C:GO:0005887; F:GO:0008514; P:GO:0009987; F:GO:0015291; P:GO:0015718; C:GO:0016323; P:GO:0032501; P:GO:0035634; C:GO:0070062	C:integral component of plasma membrane; F:organic anion transmembrane transporter activity; P:cellular process; F:secondary active transmembrane transporter activity; P:monocarboxylic acid transport; C:basolateral plasma membrane; P:multicellular organismal process; P:response to stilbenoid; C:extracellular exosome
TRUE	TRINITY_DN34063_c7_g1_i7	---NA---	425
TRUE	TRINITY_DN34063_c7_g1_i8	NP_057438.3solute carrier organic anion transporter family member 4A1	2295	20	1.00E-86	53.8	6	F:GO:0008514; F:GO:0015291; P:GO:0015718; P:GO:0015833; C:GO:0070062; C:GO:0098590	F:organic anion transmembrane transporter activity; F:secondary active transmembrane transporter activity; P:monocarboxylic acid transport; P:peptide transport; C:extracellular exosome; C:plasma membrane region
TRUE	TRINITY_DN34063_c7_g2_i1	---NA---	686
TRUE	TRINITY_DN34063_c7_g1_i9	NP_683735.1solute carrier organic anion transporter family member 4A1	1368	20	1.16E-49	55	7	F:GO:0008514; P:GO:0009987; F:GO:0015291; P:GO:0015718; P:GO:0015833; C:GO:0070062; C:GO:0098590	F:organic anion transmembrane transporter activity; P:cellular process; F:secondary active transmembrane transporter activity; P:monocarboxylic acid transport; P:peptide transport; C:extracellular exosome; C:plasma membrane region
TRUE	TRINITY_DN34063_c7_g2_i2	---NA---	275
TRUE	TRINITY_DN34063_c7_g1_i10	NP_683735.1solute carrier organic anion transporter family member 4A1	3820	20	2.26E-63	55.6	9	C:GO:0005887; F:GO:0008514; P:GO:0009987; F:GO:0015291; P:GO:0015718; C:GO:0016323; P:GO:0032501; P:GO:0035634; C:GO:0070062	C:integral component of plasma membrane; F:organic anion transmembrane transporter activity; P:cellular process; F:secondary active transmembrane transporter activity; P:monocarboxylic acid transport; C:basolateral plasma membrane; P:multicellular organismal process; P:response to stilbenoid; C:extracellular exosome
TRUE	TRINITY_DN34063_c7_g3_i1	---NA---	251
TRUE	TRINITY_DN34063_c7_g1_i11	NP_001265080.1solute carrier organic anion transporter family member 4A1	8165	20	3.84E-122	50.9	7	F:GO:0008514; P:GO:0015833; C:GO:0016021; C:GO:0016323; P:GO:0042221; P:GO:0046942; C:GO:0070062	F:organic anion transmembrane transporter activity; P:peptide transport; C:integral component of membrane; C:basolateral plasma membrane; P:response to chemical; P:carboxylic acid transport; C:extracellular exosome
TRUE	TRINITY_DN34063_c7_g1_i12	NP_683735.1solute carrier organic anion transporter family member 4A1	8461	20	8.21E-63	55.3	7	F:GO:0008514; P:GO:0009987; F:GO:0015291; P:GO:0015718; P:GO:0032501; C:GO:0070062; C:GO:0098590	F:organic anion transmembrane transporter activity; P:cellular process; F:secondary active transmembrane transporter activity; P:monocarboxylic acid transport; P:multicellular organismal process; C:extracellular exosome; C:plasma membrane region
TRUE	TRINITY_DN34063_c7_g1_i13	NP_683735.1solute carrier organic anion transporter family member 4A1	2666	20	1.90E-64	55.6	9	C:GO:0005887; F:GO:0008514; P:GO:0009987; F:GO:0015291; P:GO:0015718; C:GO:0016323; P:GO:0032501; P:GO:0035634; C:GO:0070062	C:integral component of plasma membrane; F:organic anion transmembrane transporter activity; P:cellular process; F:secondary active transmembrane transporter activity; P:monocarboxylic acid transport; C:basolateral plasma membrane; P:multicellular organismal process; P:response to stilbenoid; C:extracellular exosome
TRUE	TRINITY_DN34063_c7_g1_i14	NP_001265080.1solute carrier organic anion transporter family member 4A1	3524	20	6.38E-113	50.6	4	F:GO:0008514; P:GO:0015833; P:GO:0046942; C:GO:0098590	F:organic anion transmembrane transporter activity; P:peptide transport; P:carboxylic acid transport; C:plasma membrane region
TRUE	TRINITY_DN34063_c7_g1_i15	NP_001159519.2solute carrier organic anion transporter family member 1B3	1449	6	4.19E-06	62.5	20	F:GO:0005215; C:GO:0005886; C:GO:0005887; P:GO:0006810; P:GO:0006811; P:GO:0006820; F:GO:0008028; P:GO:0008206; F:GO:0008514; F:GO:0015125; F:GO:0015347; F:GO:0015349; P:GO:0015711; P:GO:0015718; P:GO:0015721; C:GO:0016020; C:GO:0016021; C:GO:0031526; P:GO:0043252; P:GO:0050892	F:transporter activity; C:plasma membrane; C:integral component of plasma membrane; P:transport; P:ion transport; P:anion transport; F:monocarboxylic acid transmembrane transporter activity; P:bile acid metabolic process; F:organic anion transmembrane transporter activity; F:bile acid transmembrane transporter activity; F:sodium-independent organic anion transmembrane transporter activity; F:thyr…
TRUE	TRINITY_DN34063_c7_g1_i16	NP_683735.1solute carrier organic anion transporter family member 4A1	1837	20	7.68E-80	52.8	7	F:GO:0008514; F:GO:0015291; C:GO:0016021; C:GO:0016323; P:GO:0042221; P:GO:0046942; C:GO:0070062	F:organic anion transmembrane transporter activity; F:secondary active transmembrane transporter activity; C:integral component of membrane; C:basolateral plasma membrane; P:response to chemical; P:carboxylic acid transport; C:extracellular exosome
TRUE	TRINITY_DN34063_c7_g1_i17	NP_683735.1solute carrier organic anion transporter family member 4A1	2133	20	1.37E-65	55.6	9	C:GO:0005887; F:GO:0008514; P:GO:0009987; F:GO:0015291; P:GO:0015718; C:GO:0016323; P:GO:0032501; P:GO:0035634; C:GO:0070062	C:integral component of plasma membrane; F:organic anion transmembrane transporter activity; P:cellular process; F:secondary active transmembrane transporter activity; P:monocarboxylic acid transport; C:basolateral plasma membrane; P:multicellular organismal process; P:response to stilbenoid; C:extracellular exosome
TRUE	TRINITY_DN34063_c7_g1_i18	NP_683735.1solute carrier organic anion transporter family member 4A1	1886	20	2.68E-66	55.6	9	C:GO:0005887; F:GO:0008514; P:GO:0009987; F:GO:0015291; P:GO:0015718; C:GO:0016323; P:GO:0032501; P:GO:0035634; C:GO:0070062	C:integral component of plasma membrane; F:organic anion transmembrane transporter activity; P:cellular process; F:secondary active transmembrane transporter activity; P:monocarboxylic acid transport; C:basolateral plasma membrane; P:multicellular organismal process; P:response to stilbenoid; C:extracellular exosome
TRUE	TRINITY_DN34063_c7_g1_i19	NP_683735.1solute carrier organic anion transporter family member 4A1	2591	20	1.53E-54	54.1	6	F:GO:0008514; F:GO:0015291; P:GO:0015718; P:GO:0015833; C:GO:0070062; C:GO:0098590	F:organic anion transmembrane transporter activity; F:secondary active transmembrane transporter activity; P:monocarboxylic acid transport; P:peptide transport; C:extracellular exosome; C:plasma membrane region
TRUE	TRINITY_DN34063_c8_g1_i1	---NA---	899
TRUE	TRINITY_DN34032_c0_g1_i1	---NA---	569
TRUE	TRINITY_DN34032_c1_g1_i1	---NA---	294
TRUE	TRINITY_DN34032_c2_g1_i1	---NA---	431
TRUE	TRINITY_DN34032_c5_g1_i1	---NA---	1035
TRUE	TRINITY_DN34032_c5_g2_i1	NP_001277956.1leucine zipper putative tumor suppressor 3 isoform b	346	4	6.93E-05	68	12	C:GO:0005737; C:GO:0005856; C:GO:0005886; C:GO:0014069; C:GO:0016020; C:GO:0030054; F:GO:0030165; C:GO:0043197; F:GO:0043621; C:GO:0045202; C:GO:0045211; P:GO:0051260	C:cytoplasm; C:cytoskeleton; C:plasma membrane; C:postsynaptic density; C:membrane; C:cell junction; F:PDZ domain binding; C:dendritic spine; F:protein self-association; C:synapse; C:postsynaptic membrane; P:protein homooligomerization
TRUE	TRINITY_DN34032_c5_g1_i2	NP_001269462.1leucine zipper putative tumor suppressor 3	3103	3	5.38E-04	71	12	C:GO:0005737; C:GO:0005856; C:GO:0005886; C:GO:0014069; C:GO:0016020; C:GO:0030054; F:GO:0030165; C:GO:0043197; F:GO:0043621; C:GO:0045202; C:GO:0045211; P:GO:0051260	C:cytoplasm; C:cytoskeleton; C:plasma membrane; C:postsynaptic density; C:membrane; C:cell junction; F:PDZ domain binding; C:dendritic spine; F:protein self-association; C:synapse; C:postsynaptic membrane; P:protein homooligomerization
TRUE	TRINITY_DN34032_c6_g1_i1	NP_035557.1zinc finger protein SNAI1	627	20	1.36E-51	66.5	31	P:GO:0000122; C:GO:0000790; F:GO:0000978; F:GO:0001078; P:GO:0001707; P:GO:0003198; F:GO:0005507; C:GO:0005667; C:GO:0005737; P:GO:0008078; F:GO:0008270; P:GO:0009953; P:GO:0010718; P:GO:0010957; F:GO:0019900; P:GO:0030335; P:GO:0031069; P:GO:0042074; P:GO:0043518; P:GO:0045893; F:GO:0051059; P:GO:0060021; P:GO:0060536; P:GO:0060707; P:GO:0060806; P:GO:0060972; P:GO:0061314; P:GO:1902042; P:GO:19…	P:negative regulation of transcription by RNA polymerase II; C:nuclear chromatin; F:RNA polymerase II proximal promoter sequence-specific DNA binding; F:transcriptional repressor activity, RNA polymerase II proximal promoter sequence-specific DNA binding; P:mesoderm formation; P:epithelial to mesenchymal transition involved in endocardial cushion formation; F:copper ion binding; C:transcription f…
TRUE	TRINITY_DN34032_c6_g2_i2	---NA---	567
TRUE	TRINITY_DN34032_c6_g3_i1	---NA---	372
TRUE	TRINITY_DN34032_c7_g1_i3	NP_001153428.1calcium/calmodulin-dependent 3',5'-cyclic nucleotide phosphodiesterase 1C isoform f	558	20	1.95E-20	60	13	P:GO:0001975; F:GO:0004115; F:GO:0004117; C:GO:0005829; C:GO:0005929; P:GO:0007165; P:GO:0007608; P:GO:0007626; P:GO:0008542; P:GO:0042053; P:GO:0042428; F:GO:0043167; F:GO:0047555	P:response to amphetamine; F:3',5'-cyclic-AMP phosphodiesterase activity; F:calmodulin-dependent cyclic-nucleotide phosphodiesterase activity; C:cytosol; C:cilium; P:signal transduction; P:sensory perception of smell; P:locomotory behavior; P:visual learning; P:regulation of dopamine metabolic process; P:serotonin metabolic process; F:ion binding; F:3',5'-cyclic-GMP phosphodiesterase activity	EC:3.1.4.17; EC:3.1.4.35	3',5'-cyclic-nucleotide phosphodiesterase; 3',5'-cyclic-GMP phosphodiesterase
TRUE	TRINITY_DN34032_c7_g1_i4	NP_001153429.1calcium/calmodulin-dependent 3',5'-cyclic nucleotide phosphodiesterase 1C isoform e	1933	20	3.23E-155	72.05	23	P:GO:0001975; F:GO:0004115; F:GO:0004117; C:GO:0005634; C:GO:0005829; C:GO:0005929; P:GO:0006198; P:GO:0007165; P:GO:0007608; P:GO:0007626; P:GO:0008542; F:GO:0030552; F:GO:0030553; P:GO:0034391; P:GO:0042053; P:GO:0042428; C:GO:0043025; P:GO:0046069; P:GO:0046676; F:GO:0048101; P:GO:0048660; P:GO:0051592; P:GO:0071345	P:response to amphetamine; F:3',5'-cyclic-AMP phosphodiesterase activity; F:calmodulin-dependent cyclic-nucleotide phosphodiesterase activity; C:nucleus; C:cytosol; C:cilium; P:cAMP catabolic process; P:signal transduction; P:sensory perception of smell; P:locomotory behavior; P:visual learning; F:cAMP binding; F:cGMP binding; P:regulation of smooth muscle cell apoptotic process; P:regulation of …	EC:3.1.4.17; EC:3.1.4.35	3',5'-cyclic-nucleotide phosphodiesterase; 3',5'-cyclic-GMP phosphodiesterase
TRUE	TRINITY_DN34032_c7_g1_i6	NP_001153429.1calcium/calmodulin-dependent 3',5'-cyclic nucleotide phosphodiesterase 1C isoform e	2851	20	1.14E-119	79	19	F:GO:0004115; F:GO:0004117; F:GO:0005516; C:GO:0005634; C:GO:0005829; C:GO:0005929; P:GO:0006198; P:GO:0007165; P:GO:0007608; F:GO:0030552; F:GO:0030553; P:GO:0034391; C:GO:0043025; P:GO:0046069; P:GO:0046676; F:GO:0046872; F:GO:0048101; P:GO:0048660; P:GO:0051592	F:3',5'-cyclic-AMP phosphodiesterase activity; F:calmodulin-dependent cyclic-nucleotide phosphodiesterase activity; F:calmodulin binding; C:nucleus; C:cytosol; C:cilium; P:cAMP catabolic process; P:signal transduction; P:sensory perception of smell; F:cAMP binding; F:cGMP binding; P:regulation of smooth muscle cell apoptotic process; C:neuronal cell body; P:cGMP catabolic process; P:negative regu…	EC:3.1.4.17; EC:3.1.4.35	3',5'-cyclic-nucleotide phosphodiesterase; 3',5'-cyclic-GMP phosphodiesterase
TRUE	TRINITY_DN34032_c7_g1_i8	NP_001153429.1calcium/calmodulin-dependent 3',5'-cyclic nucleotide phosphodiesterase 1C isoform e	2496	20	6.75E-121	79	19	F:GO:0004115; F:GO:0004117; F:GO:0005516; C:GO:0005634; C:GO:0005829; C:GO:0005929; P:GO:0006198; P:GO:0007165; P:GO:0007608; F:GO:0030552; F:GO:0030553; P:GO:0034391; C:GO:0043025; P:GO:0046069; P:GO:0046676; F:GO:0046872; F:GO:0048101; P:GO:0048660; P:GO:0051592	F:3',5'-cyclic-AMP phosphodiesterase activity; F:calmodulin-dependent cyclic-nucleotide phosphodiesterase activity; F:calmodulin binding; C:nucleus; C:cytosol; C:cilium; P:cAMP catabolic process; P:signal transduction; P:sensory perception of smell; F:cAMP binding; F:cGMP binding; P:regulation of smooth muscle cell apoptotic process; C:neuronal cell body; P:cGMP catabolic process; P:negative regu…	EC:3.1.4.17; EC:3.1.4.35	3',5'-cyclic-nucleotide phosphodiesterase; 3',5'-cyclic-GMP phosphodiesterase
TRUE	TRINITY_DN34032_c7_g3_i1	---NA---	266
TRUE	TRINITY_DN34032_c7_g1_i9	NP_001153429.1calcium/calmodulin-dependent 3',5'-cyclic nucleotide phosphodiesterase 1C isoform e	2571	20	1.26E-120	79	19	F:GO:0004115; F:GO:0004117; F:GO:0005516; C:GO:0005634; C:GO:0005829; C:GO:0005929; P:GO:0006198; P:GO:0007165; P:GO:0007608; F:GO:0030552; F:GO:0030553; P:GO:0034391; C:GO:0043025; P:GO:0046069; P:GO:0046676; F:GO:0046872; F:GO:0048101; P:GO:0048660; P:GO:0051592	F:3',5'-cyclic-AMP phosphodiesterase activity; F:calmodulin-dependent cyclic-nucleotide phosphodiesterase activity; F:calmodulin binding; C:nucleus; C:cytosol; C:cilium; P:cAMP catabolic process; P:signal transduction; P:sensory perception of smell; F:cAMP binding; F:cGMP binding; P:regulation of smooth muscle cell apoptotic process; C:neuronal cell body; P:cGMP catabolic process; P:negative regu…	EC:3.1.4.17; EC:3.1.4.35	3',5'-cyclic-nucleotide phosphodiesterase; 3',5'-cyclic-GMP phosphodiesterase
TRUE	TRINITY_DN34032_c7_g4_i1	---NA---	859
TRUE	TRINITY_DN34032_c7_g1_i10	NP_001153429.1calcium/calmodulin-dependent 3',5'-cyclic nucleotide phosphodiesterase 1C isoform e	3539	20	3.52E-150	71.95	23	P:GO:0001975; F:GO:0004115; F:GO:0004117; C:GO:0005634; C:GO:0005829; C:GO:0005929; P:GO:0006198; P:GO:0007165; P:GO:0007608; P:GO:0007626; P:GO:0008542; F:GO:0030552; F:GO:0030553; P:GO:0034391; P:GO:0042053; P:GO:0042428; C:GO:0043025; P:GO:0046069; P:GO:0046676; F:GO:0048101; P:GO:0048660; P:GO:0051592; P:GO:0071345	P:response to amphetamine; F:3',5'-cyclic-AMP phosphodiesterase activity; F:calmodulin-dependent cyclic-nucleotide phosphodiesterase activity; C:nucleus; C:cytosol; C:cilium; P:cAMP catabolic process; P:signal transduction; P:sensory perception of smell; P:locomotory behavior; P:visual learning; F:cAMP binding; F:cGMP binding; P:regulation of smooth muscle cell apoptotic process; P:regulation of …	EC:3.1.4.17; EC:3.1.4.35	3',5'-cyclic-nucleotide phosphodiesterase; 3',5'-cyclic-GMP phosphodiesterase
TRUE	TRINITY_DN34032_c7_g1_i12	NP_001153429.1calcium/calmodulin-dependent 3',5'-cyclic nucleotide phosphodiesterase 1C isoform e	2017	20	1.61E-130	76.45	16	F:GO:0004115; F:GO:0004117; C:GO:0005634; C:GO:0005829; C:GO:0005929; P:GO:0006198; P:GO:0007608; F:GO:0030552; F:GO:0030553; P:GO:0034391; C:GO:0043025; P:GO:0046069; P:GO:0046676; F:GO:0048101; P:GO:0048660; P:GO:0051592	F:3',5'-cyclic-AMP phosphodiesterase activity; F:calmodulin-dependent cyclic-nucleotide phosphodiesterase activity; C:nucleus; C:cytosol; C:cilium; P:cAMP catabolic process; P:sensory perception of smell; F:cAMP binding; F:cGMP binding; P:regulation of smooth muscle cell apoptotic process; C:neuronal cell body; P:cGMP catabolic process; P:negative regulation of insulin secretion; F:calcium- and c…	EC:3.1.4.17; EC:3.1.4.35	3',5'-cyclic-nucleotide phosphodiesterase; 3',5'-cyclic-GMP phosphodiesterase
TRUE	TRINITY_DN34032_c7_g3_i2	---NA---	264
TRUE	TRINITY_DN34032_c7_g1_i16	NP_001153429.1calcium/calmodulin-dependent 3',5'-cyclic nucleotide phosphodiesterase 1C isoform e	2338	20	9.22E-10	69.2	23	P:GO:0001975; F:GO:0004115; F:GO:0004117; C:GO:0005634; C:GO:0005829; C:GO:0005929; P:GO:0006198; P:GO:0007165; P:GO:0007608; P:GO:0007626; P:GO:0008542; F:GO:0030552; F:GO:0030553; P:GO:0034391; P:GO:0042053; P:GO:0042428; C:GO:0043025; P:GO:0046069; P:GO:0046676; F:GO:0048101; P:GO:0048660; P:GO:0051592; P:GO:0071345	P:response to amphetamine; F:3',5'-cyclic-AMP phosphodiesterase activity; F:calmodulin-dependent cyclic-nucleotide phosphodiesterase activity; C:nucleus; C:cytosol; C:cilium; P:cAMP catabolic process; P:signal transduction; P:sensory perception of smell; P:locomotory behavior; P:visual learning; F:cAMP binding; F:cGMP binding; P:regulation of smooth muscle cell apoptotic process; P:regulation of …	EC:3.1.4.17; EC:3.1.4.35	3',5'-cyclic-nucleotide phosphodiesterase; 3',5'-cyclic-GMP phosphodiesterase
TRUE	TRINITY_DN34032_c7_g1_i18	NP_001153428.1calcium/calmodulin-dependent 3',5'-cyclic nucleotide phosphodiesterase 1C isoform f	2616	20	8.75E-16	59.2	11	P:GO:0001975; C:GO:0005737; C:GO:0005929; P:GO:0007165; P:GO:0007608; P:GO:0007626; P:GO:0008542; P:GO:0042053; P:GO:0042428; F:GO:0043167; F:GO:0047555	P:response to amphetamine; C:cytoplasm; C:cilium; P:signal transduction; P:sensory perception of smell; P:locomotory behavior; P:visual learning; P:regulation of dopamine metabolic process; P:serotonin metabolic process; F:ion binding; F:3',5'-cyclic-GMP phosphodiesterase activity	EC:3.1.4.17; EC:3.1.4.35	3',5'-cyclic-nucleotide phosphodiesterase; 3',5'-cyclic-GMP phosphodiesterase
TRUE	TRINITY_DN34054_c1_g1_i1	---NA---	368
TRUE	TRINITY_DN34054_c1_g2_i1	---NA---	297
TRUE	TRINITY_DN34054_c1_g1_i2	---NA---	387
TRUE	TRINITY_DN34054_c1_g2_i2	---NA---	525
TRUE	TRINITY_DN34054_c1_g1_i3	---NA---	351
TRUE	TRINITY_DN34054_c1_g1_i4	---NA---	455
TRUE	TRINITY_DN34054_c1_g1_i5	---NA---	302
TRUE	TRINITY_DN34054_c1_g1_i6	---NA---	322
TRUE	TRINITY_DN34054_c1_g1_i9	---NA---	403
TRUE	TRINITY_DN34054_c1_g1_i10	---NA---	351
TRUE	TRINITY_DN34054_c1_g2_i4	---NA---	497
TRUE	TRINITY_DN34054_c1_g1_i12	---NA---	339
TRUE	TRINITY_DN34054_c1_g1_i13	---NA---	454
TRUE	TRINITY_DN34054_c1_g1_i14	---NA---	414
TRUE	TRINITY_DN34096_c0_g1_i1	---NA---	311
TRUE	TRINITY_DN34096_c1_g1_i1	---NA---	443
TRUE	TRINITY_DN34096_c2_g1_i1	---NA---	399
TRUE	TRINITY_DN34096_c3_g1_i1	---NA---	616
TRUE	TRINITY_DN34096_c3_g1_i2	---NA---	465
TRUE	TRINITY_DN34096_c3_g1_i3	---NA---	683
TRUE	TRINITY_DN34096_c4_g1_i1	---NA---	1537
TRUE	TRINITY_DN34096_c4_g2_i2	---NA---	285
TRUE	TRINITY_DN34096_c4_g3_i1	---NA---	571
TRUE	TRINITY_DN34096_c4_g4_i1	---NA---	692
TRUE	TRINITY_DN34096_c4_g5_i1	---NA---	296
TRUE	TRINITY_DN34096_c4_g6_i1	NP_542123.3transmembrane 9 superfamily member 2 precursor	2440	13	0	54.92	3	C:GO:0016021; C:GO:0031410; C:GO:0070062	C:integral component of membrane; C:cytoplasmic vesicle; C:extracellular exosome
TRUE	TRINITY_DN34096_c4_g2_i3	---NA---	257
TRUE	TRINITY_DN34096_c4_g3_i3	---NA---	625
TRUE	TRINITY_DN34096_c4_g7_i1	NP_542123.3transmembrane 9 superfamily member 2 precursor	276	7	2.54E-15	66.29	2	C:GO:0016021; C:GO:0070062	C:integral component of membrane; C:extracellular exosome
TRUE	TRINITY_DN34096_c4_g3_i4	---NA---	472
TRUE	TRINITY_DN34096_c4_g3_i5	---NA---	537
TRUE	TRINITY_DN34096_c4_g3_i6	---NA---	303
TRUE	TRINITY_DN34096_c4_g1_i4	---NA---	1370
TRUE	TRINITY_DN34096_c4_g1_i5	---NA---	1603
TRUE	TRINITY_DN34096_c4_g4_i2	---NA---	278
TRUE	TRINITY_DN34096_c4_g3_i7	---NA---	264
TRUE	TRINITY_DN34096_c4_g6_i2	NP_542123.3transmembrane 9 superfamily member 2 precursor	2567	13	0	53.15	3	C:GO:0016021; C:GO:0031410; C:GO:0070062	C:integral component of membrane; C:cytoplasmic vesicle; C:extracellular exosome
TRUE	TRINITY_DN34096_c5_g1_i1	---NA---	349
TRUE	TRINITY_DN34096_c5_g1_i2	---NA---	471
TRUE	TRINITY_DN34096_c5_g2_i1	---NA---	301
TRUE	TRINITY_DN34096_c5_g3_i1	---NA---	287
TRUE	TRINITY_DN34096_c6_g1_i1	---NA---	304
TRUE	TRINITY_DN34039_c0_g1_i1	---NA---	349
TRUE	TRINITY_DN34039_c4_g1_i1	---NA---	490
TRUE	TRINITY_DN34039_c7_g2_i1	---NA---	255
TRUE	TRINITY_DN34039_c7_g2_i2	---NA---	585
TRUE	TRINITY_DN34039_c7_g3_i1	---NA---	373
TRUE	TRINITY_DN34039_c7_g1_i2	NP_001346931.1[Pyruvate dehydrogenase (acetyl-transferring)] kinase isozyme 1, mitochondrial isoform 2	323	9	8.54E-17	53.89	14	F:GO:0004672; F:GO:0005515; P:GO:0007166; P:GO:0010906; P:GO:0019217; P:GO:0031326; P:GO:0031669; P:GO:0033554; C:GO:0044429; C:GO:0045254; P:GO:0048878; C:GO:0070013; P:GO:0071310; P:GO:1901701	F:protein kinase activity; F:protein binding; P:cell surface receptor signaling pathway; P:regulation of glucose metabolic process; P:regulation of fatty acid metabolic process; P:regulation of cellular biosynthetic process; P:cellular response to nutrient levels; P:cellular response to stress; C:mitochondrial part; C:pyruvate dehydrogenase complex; P:chemical homeostasis; C:intracellular organel…
TRUE	TRINITY_DN34039_c8_g1_i1	NP_001159638.1hairy-related 8.2	791	1	4.24E-05	51	5	F:GO:0003677; C:GO:0005634; P:GO:0006351; P:GO:0006355; F:GO:0046983	F:DNA binding; C:nucleus; P:transcription, DNA-templated; P:regulation of transcription, DNA-templated; F:protein dimerization activity
TRUE	TRINITY_DN34039_c8_g2_i1	---NA---	1866
TRUE	TRINITY_DN34039_c8_g2_i2	---NA---	2063
TRUE	TRINITY_DN34039_c8_g5_i1	---NA---	325
TRUE	TRINITY_DN34039_c9_g1_i1	NP_032441.4jerky protein	1112	4	7.52E-35	69.75	3	F:GO:0003729; C:GO:0005634; C:GO:0005840	F:mRNA binding; C:nucleus; C:ribosome
TRUE	TRINITY_DN34039_c9_g2_i2	NP_056076.1condensin-2 complex subunit D3	3902	5	2.22E-123	51.8	7	P:GO:0000280; C:GO:0000779; C:GO:0000796; C:GO:0005634; P:GO:0051304; P:GO:0098813; P:GO:1903046	P:nuclear division; C:condensed chromosome, centromeric region; C:condensin complex; C:nucleus; P:chromosome separation; P:nuclear chromosome segregation; P:meiotic cell cycle process
TRUE	TRINITY_DN34039_c9_g1_i2	NP_032441.4jerky protein	1466	8	4.26E-54	56.25	4	C:GO:0000775; F:GO:0003729; C:GO:0005840; C:GO:0044454	C:chromosome, centromeric region; F:mRNA binding; C:ribosome; C:nuclear chromosome part
TRUE	TRINITY_DN34039_c10_g1_i1	---NA---	267
TRUE	TRINITY_DN34031_c3_g1_i1	---NA---	1364
TRUE	TRINITY_DN34031_c4_g1_i1	---NA---	421
TRUE	TRINITY_DN34031_c4_g1_i2	---NA---	352
TRUE	TRINITY_DN34031_c7_g1_i2	NP_061368.1tripartite motif-containing protein 3 isoform a	3671	20	1.11E-19	42.8	12	F:GO:0003824; F:GO:0005515; P:GO:0006950; C:GO:0012505; C:GO:0043231; P:GO:0044267; C:GO:0044444; C:GO:0044446; P:GO:0048518; P:GO:0048519; P:GO:0048583; P:GO:0050794	F:catalytic activity; F:protein binding; P:response to stress; C:endomembrane system; C:intracellular membrane-bounded organelle; P:cellular protein metabolic process; C:cytoplasmic part; C:intracellular organelle part; P:positive regulation of biological process; P:negative regulation of biological process; P:regulation of response to stimulus; P:regulation of cellular process
TRUE	TRINITY_DN34031_c7_g2_i1	---NA---	1086
TRUE	TRINITY_DN34031_c9_g1_i1	NP_613069.3coiled-coil domain-containing protein 22	1390	1	1.29E-20	52	3	F:GO:0005515; P:GO:0050794; P:GO:0051179	F:protein binding; P:regulation of cellular process; P:localization
TRUE	TRINITY_DN34031_c9_g1_i2	NP_613069.3coiled-coil domain-containing protein 22	2045	1	1.29E-62	47	1	P:GO:0065007	P:biological regulation
TRUE	TRINITY_DN34031_c9_g1_i3	NP_613069.3coiled-coil domain-containing protein 22	2828	1	2.00E-40	70	6	P:GO:0006878; P:GO:0006893; P:GO:0007253; P:GO:0043123; F:GO:0097602; P:GO:2000060	P:cellular copper ion homeostasis; P:Golgi to plasma membrane transport; P:cytoplasmic sequestering of NF-kappaB; P:positive regulation of I-kappaB kinase/NF-kappaB signaling; F:cullin family protein binding; P:positive regulation of ubiquitin-dependent protein catabolic process
TRUE	TRINITY_DN34031_c9_g4_i1	---NA---	810
TRUE	TRINITY_DN34031_c9_g4_i2	---NA---	740
TRUE	TRINITY_DN34031_c9_g1_i4	NP_613069.3coiled-coil domain-containing protein 22	2342	1	5.44E-77	49	1	P:GO:0065007	P:biological regulation
TRUE	TRINITY_DN34031_c9_g1_i5	NP_613069.3coiled-coil domain-containing protein 22	2267	1	2.78E-65	46	1	P:GO:0065007	P:biological regulation
TRUE	TRINITY_DN34031_c9_g1_i6	NP_613069.3coiled-coil domain-containing protein 22	2549	1	1.95E-72	49	1	P:GO:0065007	P:biological regulation
TRUE	TRINITY_DN34031_c10_g1_i1	---NA---	578
TRUE	TRINITY_DN34031_c10_g1_i2	---NA---	1335
TRUE	TRINITY_DN34031_c10_g1_i3	---NA---	702
TRUE	TRINITY_DN34031_c10_g1_i6	NP_848593.2sodium-coupled monocarboxylate transporter 2	3258	12	1.31E-33	48.33	5	C:GO:0005886; P:GO:0006820; F:GO:0008028; F:GO:0015293; C:GO:0031982	C:plasma membrane; P:anion transport; F:monocarboxylic acid transmembrane transporter activity; F:symporter activity; C:vesicle
TRUE	TRINITY_DN34031_c10_g1_i7	NP_766469.1UDP glucuronosyltransferase 2 family, polypeptide B35 precursor	640	20	4.42E-10	54.1	11	F:GO:0005515; P:GO:0006629; P:GO:0009056; P:GO:0009812; F:GO:0015020; C:GO:0016021; C:GO:0031090; C:GO:0032991; P:GO:0042221; C:GO:0044432; P:GO:0052695	F:protein binding; P:lipid metabolic process; P:catabolic process; P:flavonoid metabolic process; F:glucuronosyltransferase activity; C:integral component of membrane; C:organelle membrane; C:protein-containing complex; P:response to chemical; C:endoplasmic reticulum part; P:cellular glucuronidation	EC:2.4.1.17	Glucuronosyltransferase
TRUE	TRINITY_DN34031_c10_g1_i9	NP_848593.2sodium-coupled monocarboxylate transporter 2	1651	12	2.59E-35	50	6	C:GO:0005886; P:GO:0006820; F:GO:0008028; F:GO:0015293; C:GO:0044425; C:GO:1903561	C:plasma membrane; P:anion transport; F:monocarboxylic acid transmembrane transporter activity; F:symporter activity; C:membrane part; C:extracellular vesicle
TRUE	TRINITY_DN34031_c10_g1_i10	NP_066918.2sodium-dependent multivitamin transporter	854	8	6.53E-17	47.5	4	P:GO:0006811; F:GO:0008509; F:GO:0015318; C:GO:0016020	P:ion transport; F:anion transmembrane transporter activity; F:inorganic molecular entity transmembrane transporter activity; C:membrane
TRUE	TRINITY_DN34031_c10_g1_i11	NP_066918.2sodium-dependent multivitamin transporter	884	8	3.41E-16	48.63	4	P:GO:0006810; F:GO:0015075; F:GO:0015318; C:GO:0016020	P:transport; F:ion transmembrane transporter activity; F:inorganic molecular entity transmembrane transporter activity; C:membrane
TRUE	TRINITY_DN34031_c10_g1_i12	NP_848593.2sodium-coupled monocarboxylate transporter 2	2874	12	9.74E-34	48.17	5	C:GO:0005886; P:GO:0006820; F:GO:0008028; F:GO:0015293; C:GO:0031982	C:plasma membrane; P:anion transport; F:monocarboxylic acid transmembrane transporter activity; F:symporter activity; C:vesicle
TRUE	TRINITY_DN34031_c10_g1_i13	NP_066918.2sodium-dependent multivitamin transporter	682	7	5.20E-10	43.86	4	P:GO:0006810; F:GO:0015075; F:GO:0015318; C:GO:0016020	P:transport; F:ion transmembrane transporter activity; F:inorganic molecular entity transmembrane transporter activity; C:membrane
TRUE	TRINITY_DN34031_c10_g1_i14	NP_848593.2sodium-coupled monocarboxylate transporter 2	1757	12	3.94E-35	50	6	C:GO:0005886; P:GO:0006820; F:GO:0008028; F:GO:0015293; C:GO:0044425; C:GO:1903561	C:plasma membrane; P:anion transport; F:monocarboxylic acid transmembrane transporter activity; F:symporter activity; C:membrane part; C:extracellular vesicle
TRUE	TRINITY_DN34031_c10_g1_i15	---NA---	535
TRUE	TRINITY_DN34031_c10_g1_i16	NP_848593.2sodium-coupled monocarboxylate transporter 2	2946	12	1.09E-33	48.33	5	C:GO:0005886; P:GO:0006820; F:GO:0008028; F:GO:0015293; C:GO:0031982	C:plasma membrane; P:anion transport; F:monocarboxylic acid transmembrane transporter activity; F:symporter activity; C:vesicle
TRUE	TRINITY_DN34031_c10_g1_i17	NP_766469.1UDP glucuronosyltransferase 2 family, polypeptide B35 precursor	1042	20	2.52E-09	54.1	11	F:GO:0005515; P:GO:0006629; P:GO:0009056; P:GO:0009812; F:GO:0015020; C:GO:0016021; C:GO:0031090; C:GO:0032991; P:GO:0042221; C:GO:0044432; P:GO:0052695	F:protein binding; P:lipid metabolic process; P:catabolic process; P:flavonoid metabolic process; F:glucuronosyltransferase activity; C:integral component of membrane; C:organelle membrane; C:protein-containing complex; P:response to chemical; C:endoplasmic reticulum part; P:cellular glucuronidation	EC:2.4.1.17	Glucuronosyltransferase
TRUE	TRINITY_DN34031_c10_g1_i18	NP_848593.2sodium-coupled monocarboxylate transporter 2	3117	12	3.17E-24	49.08	6	C:GO:0005886; P:GO:0006820; F:GO:0008028; F:GO:0015293; C:GO:0031982; C:GO:0044425	C:plasma membrane; P:anion transport; F:monocarboxylic acid transmembrane transporter activity; F:symporter activity; C:vesicle; C:membrane part
TRUE	TRINITY_DN34031_c10_g1_i19	NP_848593.2sodium-coupled monocarboxylate transporter 2	1727	12	3.53E-35	50	6	C:GO:0005886; P:GO:0006820; F:GO:0008028; F:GO:0015293; C:GO:0044425; C:GO:1903561	C:plasma membrane; P:anion transport; F:monocarboxylic acid transmembrane transporter activity; F:symporter activity; C:membrane part; C:extracellular vesicle
TRUE	TRINITY_DN34031_c10_g2_i1	---NA---	294
TRUE	TRINITY_DN34031_c10_g1_i20	---NA---	647
TRUE	TRINITY_DN34031_c10_g1_i21	NP_848593.2sodium-coupled monocarboxylate transporter 2	3968	12	4.13E-24	49.08	6	C:GO:0005886; P:GO:0006820; F:GO:0008028; F:GO:0015293; C:GO:0031982; C:GO:0044425	C:plasma membrane; P:anion transport; F:monocarboxylic acid transmembrane transporter activity; F:symporter activity; C:vesicle; C:membrane part
TRUE	TRINITY_DN34031_c10_g1_i22	NP_066918.2sodium-dependent multivitamin transporter	1015	12	4.74E-35	55	7	P:GO:0006820; F:GO:0008028; F:GO:0008507; P:GO:0009987; C:GO:0044459; P:GO:0055085; C:GO:0070062	P:anion transport; F:monocarboxylic acid transmembrane transporter activity; F:sodium:iodide symporter activity; P:cellular process; C:plasma membrane part; P:transmembrane transport; C:extracellular exosome
TRUE	TRINITY_DN34031_c10_g1_i23	NP_066918.2sodium-dependent multivitamin transporter	1153	1	1.51E-05	62
TRUE	TRINITY_DN34031_c10_g1_i24	NP_848593.2sodium-coupled monocarboxylate transporter 2	3189	12	2.94E-24	49.08	6	C:GO:0005886; P:GO:0006820; F:GO:0008028; F:GO:0015293; C:GO:0031982; C:GO:0044425	C:plasma membrane; P:anion transport; F:monocarboxylic acid transmembrane transporter activity; F:symporter activity; C:vesicle; C:membrane part
TRUE	TRINITY_DN34031_c10_g1_i25	NP_001171095.1sodium-coupled monocarboxylate transporter 2 isoform 2	1415	12	3.76E-43	46.92	5	C:GO:0005886; P:GO:0006820; F:GO:0008028; F:GO:0015293; C:GO:0031982	C:plasma membrane; P:anion transport; F:monocarboxylic acid transmembrane transporter activity; F:symporter activity; C:vesicle
TRUE	TRINITY_DN34031_c10_g1_i26	NP_001171095.1sodium-coupled monocarboxylate transporter 2 isoform 2	1445	12	4.68E-43	47.58	5	C:GO:0005886; P:GO:0006820; F:GO:0008028; F:GO:0015293; C:GO:0031982	C:plasma membrane; P:anion transport; F:monocarboxylic acid transmembrane transporter activity; F:symporter activity; C:vesicle
TRUE	TRINITY_DN34044_c0_g1_i2	---NA---	344
TRUE	TRINITY_DN34044_c2_g1_i1	NP_001292089.1sortilin-related receptor	3056	20	1.32E-18	38.25	27	P:GO:0001932; F:GO:0005515; C:GO:0005576; C:GO:0005768; P:GO:0006869; P:GO:0009653; P:GO:0009966; P:GO:0010604; P:GO:0016192; P:GO:0031324; P:GO:0034613; F:GO:0038023; C:GO:0043231; P:GO:0044092; C:GO:0044446; C:GO:0044459; P:GO:0048513; P:GO:0048522; P:GO:0048699; P:GO:0050808; P:GO:0051050; P:GO:0051128; P:GO:0051239; P:GO:0051248; P:GO:0051338; P:GO:0060341; P:GO:0065008	P:regulation of protein phosphorylation; F:protein binding; C:extracellular region; C:endosome; P:lipid transport; P:anatomical structure morphogenesis; P:regulation of signal transduction; P:positive regulation of macromolecule metabolic process; P:vesicle-mediated transport; P:negative regulation of cellular metabolic process; P:cellular protein localization; F:signaling receptor activity; C:in…
TRUE	TRINITY_DN34044_c2_g1_i2	NP_001345728.1SCO-spondin precursor	3393	20	1.04E-12	41.45	36	P:GO:0001932; P:GO:0003008; C:GO:0005768; P:GO:0006869; P:GO:0006898; P:GO:0007416; F:GO:0008233; P:GO:0009887; P:GO:0009888; P:GO:0009968; P:GO:0010468; P:GO:0010604; F:GO:0019899; P:GO:0030111; P:GO:0030162; P:GO:0031324; C:GO:0043231; P:GO:0044092; C:GO:0044421; C:GO:0044446; C:GO:0044459; C:GO:0045202; P:GO:0048522; P:GO:0048598; P:GO:0050768; P:GO:0050790; P:GO:0051050; P:GO:0051129; P:GO:00…	P:regulation of protein phosphorylation; P:system process; C:endosome; P:lipid transport; P:receptor-mediated endocytosis; P:synapse assembly; F:peptidase activity; P:animal organ morphogenesis; P:tissue development; P:negative regulation of signal transduction; P:regulation of gene expression; P:positive regulation of macromolecule metabolic process; F:enzyme binding; P:regulation of Wnt signali…
TRUE	TRINITY_DN34044_c2_g1_i3	NP_001345728.1SCO-spondin precursor	3504	20	1.09E-12	41.45	36	P:GO:0001932; P:GO:0003008; C:GO:0005768; P:GO:0006869; P:GO:0006898; P:GO:0007416; F:GO:0008233; P:GO:0009887; P:GO:0009888; P:GO:0009968; P:GO:0010468; P:GO:0010604; F:GO:0019899; P:GO:0030111; P:GO:0030162; P:GO:0031324; C:GO:0043231; P:GO:0044092; C:GO:0044421; C:GO:0044446; C:GO:0044459; C:GO:0045202; P:GO:0048522; P:GO:0048598; P:GO:0050768; P:GO:0050790; P:GO:0051050; P:GO:0051129; P:GO:00…	P:regulation of protein phosphorylation; P:system process; C:endosome; P:lipid transport; P:receptor-mediated endocytosis; P:synapse assembly; F:peptidase activity; P:animal organ morphogenesis; P:tissue development; P:negative regulation of signal transduction; P:regulation of gene expression; P:positive regulation of macromolecule metabolic process; F:enzyme binding; P:regulation of Wnt signali…
TRUE	TRINITY_DN34044_c2_g2_i1	---NA---	358
TRUE	TRINITY_DN34044_c2_g3_i1	---NA---	1707
TRUE	TRINITY_DN34044_c2_g4_i1	---NA---	268
TRUE	TRINITY_DN34044_c2_g1_i4	NP_001292089.1sortilin-related receptor	5389	20	5.59E-18	38.2	29	P:GO:0001932; F:GO:0005515; C:GO:0005768; P:GO:0006869; P:GO:0009653; P:GO:0009790; P:GO:0009966; P:GO:0010604; P:GO:0016192; P:GO:0031324; P:GO:0034613; F:GO:0038023; C:GO:0043231; P:GO:0044092; C:GO:0044421; C:GO:0044446; C:GO:0044459; P:GO:0048513; P:GO:0048522; P:GO:0048699; P:GO:0050808; P:GO:0051050; P:GO:0051128; P:GO:0051239; P:GO:0051248; P:GO:0051338; P:GO:0060341; P:GO:0065008; P:GO:00…	P:regulation of protein phosphorylation; F:protein binding; C:endosome; P:lipid transport; P:anatomical structure morphogenesis; P:embryo development; P:regulation of signal transduction; P:positive regulation of macromolecule metabolic process; P:vesicle-mediated transport; P:negative regulation of cellular metabolic process; P:cellular protein localization; F:signaling receptor activity; C:intr…
TRUE	TRINITY_DN34044_c2_g1_i5	---NA---	376
TRUE	TRINITY_DN34044_c2_g1_i6	NP_001292089.1sortilin-related receptor	1605	20	2.89E-19	38.25	27	P:GO:0001932; F:GO:0005515; C:GO:0005576; C:GO:0005768; P:GO:0006869; P:GO:0009653; P:GO:0009966; P:GO:0010604; P:GO:0016192; P:GO:0031324; P:GO:0034613; F:GO:0038023; C:GO:0043231; P:GO:0044092; C:GO:0044446; C:GO:0044459; P:GO:0048513; P:GO:0048522; P:GO:0048699; P:GO:0050808; P:GO:0051050; P:GO:0051128; P:GO:0051239; P:GO:0051248; P:GO:0051338; P:GO:0060341; P:GO:0065008	P:regulation of protein phosphorylation; F:protein binding; C:extracellular region; C:endosome; P:lipid transport; P:anatomical structure morphogenesis; P:regulation of signal transduction; P:positive regulation of macromolecule metabolic process; P:vesicle-mediated transport; P:negative regulation of cellular metabolic process; P:cellular protein localization; F:signaling receptor activity; C:in…
TRUE	TRINITY_DN34044_c3_g1_i2	NP_001026375.2tubulin polyglutamylase TTLL5	4515	20	1.13E-148	56.25	11	P:GO:0003353; C:GO:0005929; P:GO:0007275; P:GO:0007288; P:GO:0009566; C:GO:0015630; F:GO:0015631; P:GO:0018095; C:GO:0044430; P:GO:0051013; F:GO:0070740	P:positive regulation of cilium movement; C:cilium; P:multicellular organism development; P:sperm axoneme assembly; P:fertilization; C:microtubule cytoskeleton; F:tubulin binding; P:protein polyglutamylation; C:cytoskeletal part; P:microtubule severing; F:tubulin-glutamic acid ligase activity
TRUE	TRINITY_DN34044_c3_g1_i4	NP_001026375.2tubulin polyglutamylase TTLL5	1268	1	1.35E-09	48
TRUE	TRINITY_DN34044_c3_g1_i5	---NA---	471
TRUE	TRINITY_DN34044_c3_g1_i8	---NA---	1475
TRUE	TRINITY_DN34044_c3_g1_i9	---NA---	712
TRUE	TRINITY_DN34044_c3_g1_i11	NP_001026375.2tubulin polyglutamylase TTLL5	4669	20	9.71E-148	56.25	11	P:GO:0003353; C:GO:0005929; P:GO:0007275; P:GO:0007288; P:GO:0009566; C:GO:0015630; F:GO:0015631; P:GO:0018095; C:GO:0044430; P:GO:0051013; F:GO:0070740	P:positive regulation of cilium movement; C:cilium; P:multicellular organism development; P:sperm axoneme assembly; P:fertilization; C:microtubule cytoskeleton; F:tubulin binding; P:protein polyglutamylation; C:cytoskeletal part; P:microtubule severing; F:tubulin-glutamic acid ligase activity
TRUE	TRINITY_DN34044_c3_g1_i13	NP_001026375.2tubulin polyglutamylase TTLL5	2906	20	1.46E-153	56.25	11	P:GO:0003353; C:GO:0005929; P:GO:0007275; P:GO:0007288; P:GO:0009566; C:GO:0015630; F:GO:0015631; P:GO:0018095; C:GO:0044430; P:GO:0051013; F:GO:0070740	P:positive regulation of cilium movement; C:cilium; P:multicellular organism development; P:sperm axoneme assembly; P:fertilization; C:microtubule cytoskeleton; F:tubulin binding; P:protein polyglutamylation; C:cytoskeletal part; P:microtubule severing; F:tubulin-glutamic acid ligase activity
TRUE	TRINITY_DN34045_c0_g1_i1	---NA---	529
TRUE	TRINITY_DN34045_c1_g1_i1	---NA---	375
TRUE	TRINITY_DN34045_c2_g1_i2	---NA---	393
TRUE	TRINITY_DN34045_c3_g1_i1	---NA---	561
TRUE	TRINITY_DN34045_c3_g2_i1	---NA---	303
TRUE	TRINITY_DN34045_c4_g1_i1	NP_001347207.1mitogen-activated protein kinase kinase kinase kinase 3 isoform 2	4729	20	7.83E-139	73.85	41	P:GO:0000185; P:GO:0001841; P:GO:0003157; P:GO:0003401; F:GO:0005524; C:GO:0005634; C:GO:0005794; C:GO:0005886; P:GO:0006903; P:GO:0007163; P:GO:0007257; P:GO:0007417; P:GO:0008285; F:GO:0008349; P:GO:0008631; P:GO:0009411; P:GO:0018105; P:GO:0022607; F:GO:0031435; C:GO:0031982; P:GO:0034612; P:GO:0035329; P:GO:0042542; F:GO:0042802; C:GO:0043232; C:GO:0044446; P:GO:0045087; P:GO:0045600; P:GO:00…	P:activation of MAPKKK activity; P:neural tube formation; P:endocardium development; P:axis elongation; F:ATP binding; C:nucleus; C:Golgi apparatus; C:plasma membrane; P:vesicle targeting; P:establishment or maintenance of cell polarity; P:activation of JUN kinase activity; P:central nervous system development; P:negative regulation of cell proliferation; F:MAP kinase kinase kinase kinase activit…	EC:2.7.11	Transferring phosphorus-containing groups
TRUE	TRINITY_DN34045_c4_g1_i2	NP_001347207.1mitogen-activated protein kinase kinase kinase kinase 3 isoform 2	3125	20	1.15E-143	73.85	41	P:GO:0000185; P:GO:0001841; P:GO:0003157; P:GO:0003401; F:GO:0005524; C:GO:0005634; C:GO:0005794; C:GO:0005886; P:GO:0006903; P:GO:0007163; P:GO:0007257; P:GO:0007417; P:GO:0008285; F:GO:0008349; P:GO:0008631; P:GO:0009411; P:GO:0018105; P:GO:0022607; F:GO:0031435; C:GO:0031982; P:GO:0034612; P:GO:0035329; P:GO:0042542; F:GO:0042802; C:GO:0043232; C:GO:0044446; P:GO:0045087; P:GO:0045600; P:GO:00…	P:activation of MAPKKK activity; P:neural tube formation; P:endocardium development; P:axis elongation; F:ATP binding; C:nucleus; C:Golgi apparatus; C:plasma membrane; P:vesicle targeting; P:establishment or maintenance of cell polarity; P:activation of JUN kinase activity; P:central nervous system development; P:negative regulation of cell proliferation; F:MAP kinase kinase kinase kinase activit…	EC:2.7.11	Transferring phosphorus-containing groups
TRUE	TRINITY_DN34045_c4_g1_i3	NP_001347207.1mitogen-activated protein kinase kinase kinase kinase 3 isoform 2	4997	20	2.40E-138	73.85	41	P:GO:0000185; P:GO:0001841; P:GO:0003157; P:GO:0003401; F:GO:0005524; C:GO:0005634; C:GO:0005794; C:GO:0005886; P:GO:0006903; P:GO:0007163; P:GO:0007257; P:GO:0007417; P:GO:0008285; F:GO:0008349; P:GO:0008631; P:GO:0009411; P:GO:0018105; P:GO:0022607; F:GO:0031435; C:GO:0031982; P:GO:0034612; P:GO:0035329; P:GO:0042542; F:GO:0042802; C:GO:0043232; C:GO:0044446; P:GO:0045087; P:GO:0045600; P:GO:00…	P:activation of MAPKKK activity; P:neural tube formation; P:endocardium development; P:axis elongation; F:ATP binding; C:nucleus; C:Golgi apparatus; C:plasma membrane; P:vesicle targeting; P:establishment or maintenance of cell polarity; P:activation of JUN kinase activity; P:central nervous system development; P:negative regulation of cell proliferation; F:MAP kinase kinase kinase kinase activit…	EC:2.7.11	Transferring phosphorus-containing groups
TRUE	TRINITY_DN34045_c4_g1_i4	NP_001347207.1mitogen-activated protein kinase kinase kinase kinase 3 isoform 2	4910	20	7.83E-139	74	41	P:GO:0000185; P:GO:0001841; P:GO:0003157; P:GO:0003401; F:GO:0005524; C:GO:0005634; C:GO:0005794; C:GO:0005886; P:GO:0006903; P:GO:0007163; P:GO:0007257; P:GO:0007417; P:GO:0008285; F:GO:0008349; P:GO:0008631; P:GO:0009411; P:GO:0018105; P:GO:0022607; F:GO:0031435; C:GO:0031982; P:GO:0034612; P:GO:0035329; P:GO:0042542; F:GO:0042802; C:GO:0043232; C:GO:0044446; P:GO:0045087; P:GO:0045600; P:GO:00…	P:activation of MAPKKK activity; P:neural tube formation; P:endocardium development; P:axis elongation; F:ATP binding; C:nucleus; C:Golgi apparatus; C:plasma membrane; P:vesicle targeting; P:establishment or maintenance of cell polarity; P:activation of JUN kinase activity; P:central nervous system development; P:negative regulation of cell proliferation; F:MAP kinase kinase kinase kinase activit…	EC:2.7.11	Transferring phosphorus-containing groups
TRUE	TRINITY_DN34045_c4_g1_i5	NP_958927.2mitogen-activated protein kinase kinase kinase kinase 5	1252	20	7.37E-13	77.2	11	P:GO:0000185; F:GO:0005524; C:GO:0005794; C:GO:0005886; P:GO:0006903; P:GO:0007257; F:GO:0008349; P:GO:0009411; F:GO:0031435; P:GO:0034612; P:GO:0045087	P:activation of MAPKKK activity; F:ATP binding; C:Golgi apparatus; C:plasma membrane; P:vesicle targeting; P:activation of JUN kinase activity; F:MAP kinase kinase kinase kinase activity; P:response to UV; F:mitogen-activated protein kinase kinase kinase binding; P:response to tumor necrosis factor; P:innate immune response	EC:2.7.11	Transferring phosphorus-containing groups
TRUE	TRINITY_DN34045_c4_g1_i6	NP_001347207.1mitogen-activated protein kinase kinase kinase kinase 3 isoform 2	2562	20	1.23E-145	74	41	P:GO:0000185; P:GO:0001841; P:GO:0003157; P:GO:0003401; F:GO:0005524; C:GO:0005634; C:GO:0005794; C:GO:0005886; P:GO:0006903; P:GO:0007163; P:GO:0007257; P:GO:0007417; P:GO:0008285; F:GO:0008349; P:GO:0008631; P:GO:0009411; P:GO:0018105; P:GO:0022607; F:GO:0031435; C:GO:0031982; P:GO:0034612; P:GO:0035329; P:GO:0042542; F:GO:0042802; C:GO:0043232; C:GO:0044446; P:GO:0045087; P:GO:0045600; P:GO:00…	P:activation of MAPKKK activity; P:neural tube formation; P:endocardium development; P:axis elongation; F:ATP binding; C:nucleus; C:Golgi apparatus; C:plasma membrane; P:vesicle targeting; P:establishment or maintenance of cell polarity; P:activation of JUN kinase activity; P:central nervous system development; P:negative regulation of cell proliferation; F:MAP kinase kinase kinase kinase activit…	EC:2.7.11	Transferring phosphorus-containing groups
TRUE	TRINITY_DN34045_c4_g1_i7	NP_001347207.1mitogen-activated protein kinase kinase kinase kinase 3 isoform 2	4555	20	1.51E-139	74	41	P:GO:0000185; P:GO:0001841; P:GO:0003157; P:GO:0003401; F:GO:0005524; C:GO:0005634; C:GO:0005794; C:GO:0005886; P:GO:0006903; P:GO:0007163; P:GO:0007257; P:GO:0007417; P:GO:0008285; F:GO:0008349; P:GO:0008631; P:GO:0009411; P:GO:0018105; P:GO:0022607; F:GO:0031435; C:GO:0031982; P:GO:0034612; P:GO:0035329; P:GO:0042542; F:GO:0042802; C:GO:0043232; C:GO:0044446; P:GO:0045087; P:GO:0045600; P:GO:00…	P:activation of MAPKKK activity; P:neural tube formation; P:endocardium development; P:axis elongation; F:ATP binding; C:nucleus; C:Golgi apparatus; C:plasma membrane; P:vesicle targeting; P:establishment or maintenance of cell polarity; P:activation of JUN kinase activity; P:central nervous system development; P:negative regulation of cell proliferation; F:MAP kinase kinase kinase kinase activit…	EC:2.7.11	Transferring phosphorus-containing groups
TRUE	TRINITY_DN34045_c4_g1_i8	---NA---	1038
TRUE	TRINITY_DN34045_c4_g1_i9	NP_001347207.1mitogen-activated protein kinase kinase kinase kinase 3 isoform 2	4374	20	1.33E-139	73.85	41	P:GO:0000185; P:GO:0001841; P:GO:0003157; P:GO:0003401; F:GO:0005524; C:GO:0005634; C:GO:0005794; C:GO:0005886; P:GO:0006903; P:GO:0007163; P:GO:0007257; P:GO:0007417; P:GO:0008285; F:GO:0008349; P:GO:0008631; P:GO:0009411; P:GO:0018105; P:GO:0022607; F:GO:0031435; C:GO:0031982; P:GO:0034612; P:GO:0035329; P:GO:0042542; F:GO:0042802; C:GO:0043232; C:GO:0044446; P:GO:0045087; P:GO:0045600; P:GO:00…	P:activation of MAPKKK activity; P:neural tube formation; P:endocardium development; P:axis elongation; F:ATP binding; C:nucleus; C:Golgi apparatus; C:plasma membrane; P:vesicle targeting; P:establishment or maintenance of cell polarity; P:activation of JUN kinase activity; P:central nervous system development; P:negative regulation of cell proliferation; F:MAP kinase kinase kinase kinase activit…	EC:2.7.11	Transferring phosphorus-containing groups
TRUE	TRINITY_DN34045_c4_g1_i10	NP_001347207.1mitogen-activated protein kinase kinase kinase kinase 3 isoform 2	5283	20	7.91E-138	73.85	41	P:GO:0000185; P:GO:0001841; P:GO:0003157; P:GO:0003401; F:GO:0005524; C:GO:0005634; C:GO:0005794; C:GO:0005886; P:GO:0006903; P:GO:0007163; P:GO:0007257; P:GO:0007417; P:GO:0008285; F:GO:0008349; P:GO:0008631; P:GO:0009411; P:GO:0018105; P:GO:0022607; F:GO:0031435; C:GO:0031982; P:GO:0034612; P:GO:0035329; P:GO:0042542; F:GO:0042802; C:GO:0043232; C:GO:0044446; P:GO:0045087; P:GO:0045600; P:GO:00…	P:activation of MAPKKK activity; P:neural tube formation; P:endocardium development; P:axis elongation; F:ATP binding; C:nucleus; C:Golgi apparatus; C:plasma membrane; P:vesicle targeting; P:establishment or maintenance of cell polarity; P:activation of JUN kinase activity; P:central nervous system development; P:negative regulation of cell proliferation; F:MAP kinase kinase kinase kinase activit…	EC:2.7.11	Transferring phosphorus-containing groups
TRUE	TRINITY_DN34045_c4_g1_i11	NP_001347207.1mitogen-activated protein kinase kinase kinase kinase 3 isoform 2	4642	20	4.99E-139	73.85	41	P:GO:0000185; P:GO:0001841; P:GO:0003157; P:GO:0003401; F:GO:0005524; C:GO:0005634; C:GO:0005794; C:GO:0005886; P:GO:0006903; P:GO:0007163; P:GO:0007257; P:GO:0007417; P:GO:0008285; F:GO:0008349; P:GO:0008631; P:GO:0009411; P:GO:0018105; P:GO:0022607; F:GO:0031435; C:GO:0031982; P:GO:0034612; P:GO:0035329; P:GO:0042542; F:GO:0042802; C:GO:0043232; C:GO:0044446; P:GO:0045087; P:GO:0045600; P:GO:00…	P:activation of MAPKKK activity; P:neural tube formation; P:endocardium development; P:axis elongation; F:ATP binding; C:nucleus; C:Golgi apparatus; C:plasma membrane; P:vesicle targeting; P:establishment or maintenance of cell polarity; P:activation of JUN kinase activity; P:central nervous system development; P:negative regulation of cell proliferation; F:MAP kinase kinase kinase kinase activit…	EC:2.7.11	Transferring phosphorus-containing groups
TRUE	TRINITY_DN34045_c4_g1_i12	NP_001347207.1mitogen-activated protein kinase kinase kinase kinase 3 isoform 2	2624	20	2.67E-122	73.8	41	P:GO:0000185; P:GO:0001841; P:GO:0003157; P:GO:0003401; F:GO:0005524; C:GO:0005634; C:GO:0005794; C:GO:0005886; P:GO:0006903; P:GO:0007163; P:GO:0007257; P:GO:0007417; P:GO:0008285; F:GO:0008349; P:GO:0008631; P:GO:0009411; P:GO:0018105; P:GO:0022607; F:GO:0031435; C:GO:0031982; P:GO:0034612; P:GO:0035329; P:GO:0042542; F:GO:0042802; C:GO:0043232; C:GO:0044446; P:GO:0045087; P:GO:0045600; P:GO:00…	P:activation of MAPKKK activity; P:neural tube formation; P:endocardium development; P:axis elongation; F:ATP binding; C:nucleus; C:Golgi apparatus; C:plasma membrane; P:vesicle targeting; P:establishment or maintenance of cell polarity; P:activation of JUN kinase activity; P:central nervous system development; P:negative regulation of cell proliferation; F:MAP kinase kinase kinase kinase activit…	EC:2.7.11	Transferring phosphorus-containing groups
TRUE	TRINITY_DN34045_c4_g1_i13	NP_001277274.1mitogen-activated protein kinase kinase kinase kinase 3 isoform 1	4965	20	1.77E-138	73.85	41	P:GO:0000185; P:GO:0001841; P:GO:0003157; P:GO:0003401; F:GO:0005524; C:GO:0005634; C:GO:0005794; C:GO:0005886; P:GO:0006903; P:GO:0007163; P:GO:0007257; P:GO:0007417; P:GO:0008285; F:GO:0008349; P:GO:0008631; P:GO:0009411; P:GO:0018105; P:GO:0022607; F:GO:0031435; C:GO:0031982; P:GO:0034612; P:GO:0035329; P:GO:0042542; F:GO:0042802; C:GO:0043232; C:GO:0044446; P:GO:0045087; P:GO:0045600; P:GO:00…	P:activation of MAPKKK activity; P:neural tube formation; P:endocardium development; P:axis elongation; F:ATP binding; C:nucleus; C:Golgi apparatus; C:plasma membrane; P:vesicle targeting; P:establishment or maintenance of cell polarity; P:activation of JUN kinase activity; P:central nervous system development; P:negative regulation of cell proliferation; F:MAP kinase kinase kinase kinase activit…	EC:2.7.11	Transferring phosphorus-containing groups
TRUE	TRINITY_DN34045_c5_g1_i1	---NA---	551
TRUE	TRINITY_DN34034_c0_g1_i1	---NA---	449
TRUE	TRINITY_DN34034_c0_g2_i1	---NA---	250
TRUE	TRINITY_DN34034_c1_g1_i2	---NA---	944
TRUE	TRINITY_DN34034_c1_g2_i1	---NA---	1565
TRUE	TRINITY_DN34034_c1_g3_i1	---NA---	267
TRUE	TRINITY_DN34034_c1_g2_i2	---NA---	2116
TRUE	TRINITY_DN34006_c1_g1_i1	---NA---	302
TRUE	TRINITY_DN34006_c2_g1_i1	---NA---	291
TRUE	TRINITY_DN34006_c2_g2_i1	---NA---	257
TRUE	TRINITY_DN34006_c3_g1_i1	NP_034817.1LARGE xylosyl- and glucuronyltransferase 1	3939	14	9.80E-139	56.64	9	C:GO:0000139; F:GO:0002162; F:GO:0015020; F:GO:0030145; F:GO:0035252; P:GO:0035269; P:GO:0043403; P:GO:0046716; P:GO:0060538	C:Golgi membrane; F:dystroglycan binding; F:glucuronosyltransferase activity; F:manganese ion binding; F:UDP-xylosyltransferase activity; P:protein O-linked mannosylation; P:skeletal muscle tissue regeneration; P:muscle cell cellular homeostasis; P:skeletal muscle organ development	EC:2.4.1.17	Glucuronosyltransferase
TRUE	TRINITY_DN34006_c3_g2_i1	---NA---	275
TRUE	TRINITY_DN34006_c3_g1_i2	---NA---	389
TRUE	TRINITY_DN34006_c3_g1_i3	NP_034817.1LARGE xylosyl- and glucuronyltransferase 1	2632	14	0	59	9	C:GO:0000139; F:GO:0002162; F:GO:0015020; F:GO:0030145; F:GO:0035252; P:GO:0035269; P:GO:0043403; P:GO:0046716; P:GO:0060538	C:Golgi membrane; F:dystroglycan binding; F:glucuronosyltransferase activity; F:manganese ion binding; F:UDP-xylosyltransferase activity; P:protein O-linked mannosylation; P:skeletal muscle tissue regeneration; P:muscle cell cellular homeostasis; P:skeletal muscle organ development	EC:2.4.1.17	Glucuronosyltransferase
TRUE	TRINITY_DN34006_c3_g2_i2	NP_001258157.1protocadherin-11 X-linked precursor	1133	20	1.42E-17	52.2	8	F:GO:0005488; P:GO:0007399; C:GO:0030054; C:GO:0043226; C:GO:0044459; P:GO:0050808; P:GO:0060041; P:GO:0098742	F:binding; P:nervous system development; C:cell junction; C:organelle; C:plasma membrane part; P:synapse organization; P:retina development in camera-type eye; P:cell-cell adhesion via plasma-membrane adhesion molecules
TRUE	TRINITY_DN34006_c3_g1_i5	NP_034817.1LARGE xylosyl- and glucuronyltransferase 1	4016	14	0	59.57	9	C:GO:0000139; F:GO:0002162; F:GO:0015020; F:GO:0030145; F:GO:0035252; P:GO:0035269; P:GO:0043403; P:GO:0046716; P:GO:0060538	C:Golgi membrane; F:dystroglycan binding; F:glucuronosyltransferase activity; F:manganese ion binding; F:UDP-xylosyltransferase activity; P:protein O-linked mannosylation; P:skeletal muscle tissue regeneration; P:muscle cell cellular homeostasis; P:skeletal muscle organ development	EC:2.4.1.17	Glucuronosyltransferase
TRUE	TRINITY_DN34006_c4_g2_i2	---NA---	2753
TRUE	TRINITY_DN34006_c4_g1_i3	NP_065112.1mannosyl-oligosaccharide 1,2-alpha-mannosidase IC isoform 1	420	20	6.13E-34	66.8	18	C:GO:0000139; F:GO:0004569; F:GO:0004571; F:GO:0005509; C:GO:0005788; P:GO:0006013; P:GO:0006491; P:GO:0006986; P:GO:0007585; P:GO:0030166; P:GO:0036509; C:GO:0044322; C:GO:0044425; P:GO:0048286; C:GO:0070062; F:GO:0090599; P:GO:1904154; P:GO:1904382	C:Golgi membrane; F:glycoprotein endo-alpha-1,2-mannosidase activity; F:mannosyl-oligosaccharide 1,2-alpha-mannosidase activity; F:calcium ion binding; C:endoplasmic reticulum lumen; P:mannose metabolic process; P:N-glycan processing; P:response to unfolded protein; P:respiratory gaseous exchange; P:proteoglycan biosynthetic process; P:trimming of terminal mannose on B branch; C:endoplasmic retic…	EC:3.2.1.20; EC:3.2.1.113; EC:3.2.1.24; EC:3.2.1.130	Alpha-glucosidase; Mannosyl-oligosaccharide 1,2-alpha-mannosidase; Alpha-mannosidase; Glycoprotein endo-alpha-1,2-mannosidase
TRUE	TRINITY_DN34006_c4_g2_i4	---NA---	2849
TRUE	TRINITY_DN34006_c4_g1_i4	NP_065112.1mannosyl-oligosaccharide 1,2-alpha-mannosidase IC isoform 1	276	20	9.99E-15	73.5	29	C:GO:0000139; F:GO:0004569; F:GO:0004571; F:GO:0005509; C:GO:0005788; C:GO:0005789; P:GO:0006013; P:GO:0006486; P:GO:0006491; P:GO:0007585; F:GO:0008933; F:GO:0015925; F:GO:0015927; F:GO:0015928; F:GO:0015929; C:GO:0016021; F:GO:0016160; P:GO:0030166; P:GO:0030968; P:GO:0036509; C:GO:0044322; F:GO:0044653; F:GO:0044654; P:GO:0048286; F:GO:0052736; F:GO:0052769; F:GO:0052859; C:GO:0070062; P:GO:19…	C:Golgi membrane; F:glycoprotein endo-alpha-1,2-mannosidase activity; F:mannosyl-oligosaccharide 1,2-alpha-mannosidase activity; F:calcium ion binding; C:endoplasmic reticulum lumen; C:endoplasmic reticulum membrane; P:mannose metabolic process; P:protein glycosylation; P:N-glycan processing; P:respiratory gaseous exchange; F:lytic transglycosylase activity; F:galactosidase activity; F:trehalase …	EC:3.2.1.20; EC:3.2.1.21; EC:3.2.1.113; EC:3.2.1.24; EC:3.2.1.130	Alpha-glucosidase; Beta-glucosidase; Mannosyl-oligosaccharide 1,2-alpha-mannosidase; Alpha-mannosidase; Glycoprotein endo-alpha-1,2-mannosidase
TRUE	TRINITY_DN34006_c4_g3_i1	---NA---	250
TRUE	TRINITY_DN34006_c5_g1_i1	---NA---	3311
TRUE	TRINITY_DN34006_c5_g1_i2	---NA---	3425
TRUE	TRINITY_DN34072_c0_g1_i1	---NA---	795
TRUE	TRINITY_DN34072_c1_g1_i1	NP_001280023.1phosphatidylcholine-sterol acyltransferase precursor	300	5	6.16E-06	63	38	F:GO:0004607; F:GO:0004622; F:GO:0004623; C:GO:0005576; C:GO:0005615; C:GO:0005739; C:GO:0005764; P:GO:0006629; P:GO:0006631; P:GO:0006644; P:GO:0006650; P:GO:0006656; P:GO:0006672; P:GO:0008202; P:GO:0008203; F:GO:0008374; C:GO:0016020; F:GO:0016740; F:GO:0016746; F:GO:0016787; P:GO:0030301; F:GO:0034186; C:GO:0034364; P:GO:0034372; P:GO:0034375; P:GO:0034435; P:GO:0034638; P:GO:0042157; P:GO:00…	F:phosphatidylcholine-sterol O-acyltransferase activity; F:lysophospholipase activity; F:phospholipase A2 activity; C:extracellular region; C:extracellular space; C:mitochondrion; C:lysosome; P:lipid metabolic process; P:fatty acid metabolic process; P:phospholipid metabolic process; P:glycerophospholipid metabolic process; P:phosphatidylcholine biosynthetic process; P:ceramide metabolic process;…
TRUE	TRINITY_DN34072_c3_g1_i1	---NA---	3219
TRUE	TRINITY_DN34072_c3_g1_i2	---NA---	1479
TRUE	TRINITY_DN34072_c4_g1_i1	---NA---	1317
TRUE	TRINITY_DN34072_c4_g2_i1	---NA---	285
TRUE	TRINITY_DN34072_c4_g3_i1	---NA---	335
TRUE	TRINITY_DN34072_c5_g1_i1	NP_001075110.1membrane-associated phosphatidylinositol transfer protein 3 isoform 2	4351	17	1.22E-143	62.35	10	F:GO:0005515; F:GO:0005543; C:GO:0005802; P:GO:0006629; P:GO:0006869; F:GO:0008525; F:GO:0008526; P:GO:0030382; P:GO:0035845; F:GO:0043169	F:protein binding; F:phospholipid binding; C:trans-Golgi network; P:lipid metabolic process; P:lipid transport; F:phosphatidylcholine transporter activity; F:phosphatidylinositol transporter activity; P:sperm mitochondrion organization; P:photoreceptor cell outer segment organization; F:cation binding
TRUE	TRINITY_DN34072_c5_g1_i2	NP_001075110.1membrane-associated phosphatidylinositol transfer protein 3 isoform 2	4445	17	2.09E-143	62.35	10	F:GO:0005515; F:GO:0005543; C:GO:0005802; P:GO:0006629; P:GO:0006869; F:GO:0008525; F:GO:0008526; P:GO:0030382; P:GO:0035845; F:GO:0043169	F:protein binding; F:phospholipid binding; C:trans-Golgi network; P:lipid metabolic process; P:lipid transport; F:phosphatidylcholine transporter activity; F:phosphatidylinositol transporter activity; P:sperm mitochondrion organization; P:photoreceptor cell outer segment organization; F:cation binding
TRUE	TRINITY_DN34072_c6_g2_i1	---NA---	2757
TRUE	TRINITY_DN34072_c7_g1_i1	---NA---	952
TRUE	TRINITY_DN34072_c7_g1_i2	NP_001026837.1glycogen synthase kinase-3 alpha	2430	20	1.12E-128	55.1	103	F:GO:0000166; P:GO:0000278; C:GO:0000307; P:GO:0000320; C:GO:0000803; P:GO:0003073; P:GO:0003214; F:GO:0004674; F:GO:0005102; C:GO:0005654; C:GO:0005768; C:GO:0005815; C:GO:0005829; C:GO:0005874; C:GO:0005886; P:GO:0005975; P:GO:0006349; P:GO:0006611; P:GO:0006974; P:GO:0006983; P:GO:0007010; P:GO:0007163; P:GO:0007520; P:GO:0007568; P:GO:0007623; F:GO:0008013; F:GO:0008134; P:GO:0008284; P:GO:00…	F:nucleotide binding; P:mitotic cell cycle; C:cyclin-dependent protein kinase holoenzyme complex; P:re-entry into mitotic cell cycle; C:sex chromosome; P:regulation of systemic arterial blood pressure; P:cardiac left ventricle morphogenesis; F:protein serine/threonine kinase activity; F:signaling receptor binding; C:nucleoplasm; C:endosome; C:microtubule organizing center; C:cytosol; C:microtubul…	EC:2.7.11; EC:2.7.11.26	Transferring phosphorus-containing groups; [Tau protein] kinase
TRUE	TRINITY_DN34072_c7_g2_i1	---NA---	358
TRUE	TRINITY_DN34072_c7_g1_i3	---NA---	918
TRUE	TRINITY_DN34072_c7_g1_i4	---NA---	1040
TRUE	TRINITY_DN34072_c8_g1_i1	---NA---	1579
TRUE	TRINITY_DN34072_c8_g1_i2	---NA---	1619
TRUE	TRINITY_DN34072_c9_g1_i1	NP_001340277.1solute carrier organic anion transporter family member 5A1a precursor	4715	20	1.41E-84	48.4	9	F:GO:0008514; P:GO:0015711; P:GO:0032501; P:GO:0032502; P:GO:0042221; P:GO:0044237; C:GO:0044459; P:GO:0065008; P:GO:1901360	F:organic anion transmembrane transporter activity; P:organic anion transport; P:multicellular organismal process; P:developmental process; P:response to chemical; P:cellular metabolic process; C:plasma membrane part; P:regulation of biological quality; P:organic cyclic compound metabolic process
TRUE	TRINITY_DN34072_c9_g1_i2	NP_766429.2solute carrier organic anion transporter family member 5A1	4553	20	2.50E-110	49	9	F:GO:0008514; P:GO:0015711; P:GO:0032501; P:GO:0032502; P:GO:0042221; P:GO:0044237; C:GO:0044459; P:GO:0065008; P:GO:1901360	F:organic anion transmembrane transporter activity; P:organic anion transport; P:multicellular organismal process; P:developmental process; P:response to chemical; P:cellular metabolic process; C:plasma membrane part; P:regulation of biological quality; P:organic cyclic compound metabolic process
TRUE	TRINITY_DN34072_c9_g1_i3	NP_001340277.1solute carrier organic anion transporter family member 5A1a precursor	4455	20	1.13E-84	48.4	9	F:GO:0008514; P:GO:0015711; P:GO:0032501; P:GO:0032502; P:GO:0042221; P:GO:0044237; C:GO:0044459; P:GO:0065008; P:GO:1901360	F:organic anion transmembrane transporter activity; P:organic anion transport; P:multicellular organismal process; P:developmental process; P:response to chemical; P:cellular metabolic process; C:plasma membrane part; P:regulation of biological quality; P:organic cyclic compound metabolic process
TRUE	TRINITY_DN34072_c9_g1_i4	NP_766429.2solute carrier organic anion transporter family member 5A1	4188	20	6.93E-111	49	9	F:GO:0008514; P:GO:0015711; P:GO:0032501; P:GO:0032502; P:GO:0042221; P:GO:0044237; C:GO:0044459; P:GO:0065008; P:GO:1901360	F:organic anion transmembrane transporter activity; P:organic anion transport; P:multicellular organismal process; P:developmental process; P:response to chemical; P:cellular metabolic process; C:plasma membrane part; P:regulation of biological quality; P:organic cyclic compound metabolic process
TRUE	TRINITY_DN34072_c9_g1_i5	NP_766429.2solute carrier organic anion transporter family member 5A1	4448	20	1.79E-110	49	9	F:GO:0008514; P:GO:0015711; P:GO:0032501; P:GO:0032502; P:GO:0042221; P:GO:0044237; C:GO:0044459; P:GO:0065008; P:GO:1901360	F:organic anion transmembrane transporter activity; P:organic anion transport; P:multicellular organismal process; P:developmental process; P:response to chemical; P:cellular metabolic process; C:plasma membrane part; P:regulation of biological quality; P:organic cyclic compound metabolic process
TRUE	TRINITY_DN34072_c9_g1_i6	NP_001340277.1solute carrier organic anion transporter family member 5A1a precursor	3781	20	3.56E-85	48.4	9	F:GO:0008514; P:GO:0015711; P:GO:0032501; P:GO:0032502; P:GO:0042221; P:GO:0044237; C:GO:0044459; P:GO:0065008; P:GO:1901360	F:organic anion transmembrane transporter activity; P:organic anion transport; P:multicellular organismal process; P:developmental process; P:response to chemical; P:cellular metabolic process; C:plasma membrane part; P:regulation of biological quality; P:organic cyclic compound metabolic process
TRUE	TRINITY_DN34072_c9_g1_i7	NP_766429.2solute carrier organic anion transporter family member 5A1	3514	20	2.77E-89	48.95	9	F:GO:0008514; P:GO:0015711; P:GO:0032501; P:GO:0032502; P:GO:0042221; P:GO:0044237; P:GO:0065008; C:GO:0098590; P:GO:1901360	F:organic anion transmembrane transporter activity; P:organic anion transport; P:multicellular organismal process; P:developmental process; P:response to chemical; P:cellular metabolic process; P:regulation of biological quality; C:plasma membrane region; P:organic cyclic compound metabolic process
TRUE	TRINITY_DN34072_c9_g1_i8	NP_766429.2solute carrier organic anion transporter family member 5A1	2947	20	3.16E-85	47.95	3	F:GO:0008514; P:GO:0015711; C:GO:0044459	F:organic anion transmembrane transporter activity; P:organic anion transport; C:plasma membrane part
TRUE	TRINITY_DN34072_c10_g1_i1	---NA---	496
TRUE	TRINITY_DN34072_c11_g1_i1	---NA---	265
TRUE	TRINITY_DN34077_c1_g1_i1	---NA---	443
TRUE	TRINITY_DN34077_c1_g1_i2	NP_001272365.1RNA binding protein fox-1 homolog 3 isoform 4	2531	20	1.14E-29	65.9	13	P:GO:0000381; F:GO:0003677; F:GO:0003729; F:GO:0005515; C:GO:0005634; C:GO:0005737; P:GO:0010724; P:GO:0021942; C:GO:0043204; C:GO:0044446; P:GO:0048813; P:GO:0050885; P:GO:2001014	P:regulation of alternative mRNA splicing, via spliceosome; F:DNA binding; F:mRNA binding; F:protein binding; C:nucleus; C:cytoplasm; P:regulation of definitive erythrocyte differentiation; P:radial glia guided migration of Purkinje cell; C:perikaryon; C:intracellular organelle part; P:dendrite morphogenesis; P:neuromuscular process controlling balance; P:regulation of skeletal muscle cell differ…
TRUE	TRINITY_DN34077_c1_g1_i3	NP_001272365.1RNA binding protein fox-1 homolog 3 isoform 4	1722	20	3.04E-30	65.9	13	P:GO:0000381; F:GO:0003677; F:GO:0003729; F:GO:0005515; C:GO:0005634; C:GO:0005737; P:GO:0010724; P:GO:0021942; C:GO:0043204; C:GO:0044446; P:GO:0048813; P:GO:0050885; P:GO:2001014	P:regulation of alternative mRNA splicing, via spliceosome; F:DNA binding; F:mRNA binding; F:protein binding; C:nucleus; C:cytoplasm; P:regulation of definitive erythrocyte differentiation; P:radial glia guided migration of Purkinje cell; C:perikaryon; C:intracellular organelle part; P:dendrite morphogenesis; P:neuromuscular process controlling balance; P:regulation of skeletal muscle cell differ…
TRUE	TRINITY_DN34077_c1_g3_i1	NP_065924.3leucine-rich repeat neuronal protein 1 precursor	3632	20	3.36E-17	43.95	9	F:GO:0005515; C:GO:0005887; P:GO:0030154; C:GO:0032991; C:GO:0043005; C:GO:0043025; P:GO:0051049; P:GO:0051130; P:GO:0051962	F:protein binding; C:integral component of plasma membrane; P:cell differentiation; C:protein-containing complex; C:neuron projection; C:neuronal cell body; P:regulation of transport; P:positive regulation of cellular component organization; P:positive regulation of nervous system development
TRUE	TRINITY_DN34077_c1_g1_i4	NP_001272365.1RNA binding protein fox-1 homolog 3 isoform 4	1530	20	1.24E-30	65.9	13	P:GO:0000381; F:GO:0003677; F:GO:0003729; F:GO:0005515; C:GO:0005634; C:GO:0005737; P:GO:0010724; P:GO:0021942; C:GO:0043204; C:GO:0044446; P:GO:0048813; P:GO:0050885; P:GO:2001014	P:regulation of alternative mRNA splicing, via spliceosome; F:DNA binding; F:mRNA binding; F:protein binding; C:nucleus; C:cytoplasm; P:regulation of definitive erythrocyte differentiation; P:radial glia guided migration of Purkinje cell; C:perikaryon; C:intracellular organelle part; P:dendrite morphogenesis; P:neuromuscular process controlling balance; P:regulation of skeletal muscle cell differ…
TRUE	TRINITY_DN34077_c1_g1_i5	---NA---	1855
TRUE	TRINITY_DN34077_c1_g6_i1	---NA---	479
TRUE	TRINITY_DN34077_c1_g1_i6	NP_001272365.1RNA binding protein fox-1 homolog 3 isoform 4	2855	20	8.16E-30	65.9	13	P:GO:0000381; F:GO:0003677; F:GO:0003729; F:GO:0005515; C:GO:0005634; C:GO:0005737; P:GO:0010724; P:GO:0021942; C:GO:0043204; C:GO:0044446; P:GO:0048813; P:GO:0050885; P:GO:2001014	P:regulation of alternative mRNA splicing, via spliceosome; F:DNA binding; F:mRNA binding; F:protein binding; C:nucleus; C:cytoplasm; P:regulation of definitive erythrocyte differentiation; P:radial glia guided migration of Purkinje cell; C:perikaryon; C:intracellular organelle part; P:dendrite morphogenesis; P:neuromuscular process controlling balance; P:regulation of skeletal muscle cell differ…
TRUE	TRINITY_DN34077_c1_g8_i1	NP_001099197.2proteasome subunit beta type-5	1639	19	9.36E-111	63.63	26	P:GO:0000165; P:GO:0000209; P:GO:0002223; P:GO:0002479; F:GO:0004298; C:GO:0005654; C:GO:0005813; C:GO:0005829; C:GO:0005839; P:GO:0006521; P:GO:0006979; P:GO:0031145; P:GO:0033209; P:GO:0038061; P:GO:0038095; P:GO:0043374; P:GO:0043488; P:GO:0045444; P:GO:0050852; P:GO:0051437; P:GO:0052548; P:GO:0060071; C:GO:0070062; P:GO:0090090; P:GO:0090263; C:GO:1990111	P:MAPK cascade; P:protein polyubiquitination; P:stimulatory C-type lectin receptor signaling pathway; P:antigen processing and presentation of exogenous peptide antigen via MHC class I, TAP-dependent; F:threonine-type endopeptidase activity; C:nucleoplasm; C:centrosome; C:cytosol; C:proteasome core complex; P:regulation of cellular amino acid metabolic process; P:response to oxidative stress; P:a…	EC:3.4.25	Acting on peptide bonds (peptidases)
TRUE	TRINITY_DN34067_c1_g1_i1	---NA---	512
TRUE	TRINITY_DN34067_c1_g2_i1	NP_075781.3tRNA pseudouridine(38/39) synthase	3078	13	1.39E-121	47.69	3	F:GO:0009982; P:GO:0031119; C:GO:0043231	F:pseudouridine synthase activity; P:tRNA pseudouridine synthesis; C:intracellular membrane-bounded organelle	EC:5.4.99.12	tRNA pseudouridine(38-40) synthase
TRUE	TRINITY_DN34067_c1_g2_i2	NP_001231651.1tRNA pseudouridine(38/39) synthase	2378	8	6.91E-116	47.25	3	F:GO:0009982; P:GO:0031119; C:GO:0043231	F:pseudouridine synthase activity; P:tRNA pseudouridine synthesis; C:intracellular membrane-bounded organelle	EC:5.4.99.12	tRNA pseudouridine(38-40) synthase
TRUE	TRINITY_DN34067_c1_g2_i3	NP_075781.3tRNA pseudouridine(38/39) synthase	2788	13	3.26E-123	48.46	3	F:GO:0009982; P:GO:0031119; C:GO:0043231	F:pseudouridine synthase activity; P:tRNA pseudouridine synthesis; C:intracellular membrane-bounded organelle	EC:5.4.99.12	tRNA pseudouridine(38-40) synthase
TRUE	TRINITY_DN34067_c1_g2_i4	NP_075781.3tRNA pseudouridine(38/39) synthase	2594	13	4.92E-119	48	3	F:GO:0009982; P:GO:0031119; C:GO:0044424	F:pseudouridine synthase activity; P:tRNA pseudouridine synthesis; C:intracellular part	EC:5.4.99.12	tRNA pseudouridine(38-40) synthase
TRUE	TRINITY_DN34067_c1_g2_i5	NP_075781.3tRNA pseudouridine(38/39) synthase	4675	13	3.91E-118	45	3	F:GO:0009982; P:GO:0031119; C:GO:0043231	F:pseudouridine synthase activity; P:tRNA pseudouridine synthesis; C:intracellular membrane-bounded organelle	EC:5.4.99.12	tRNA pseudouridine(38-40) synthase
TRUE	TRINITY_DN34067_c1_g1_i2	NP_001229833.1metallophosphoesterase 1 isoform 2	919	6	7.79E-11	50.67	12	F:GO:0003674; C:GO:0005654; C:GO:0005783; C:GO:0005794; P:GO:0006506; P:GO:0006810; P:GO:0006888; C:GO:0016020; C:GO:0016021; P:GO:0016192; F:GO:0016787; F:GO:0046872	F:molecular_function; C:nucleoplasm; C:endoplasmic reticulum; C:Golgi apparatus; P:GPI anchor biosynthetic process; P:transport; P:ER to Golgi vesicle-mediated transport; C:membrane; C:integral component of membrane; P:vesicle-mediated transport; F:hydrolase activity; F:metal ion binding
TRUE	TRINITY_DN34067_c1_g2_i6	NP_075781.3tRNA pseudouridine(38/39) synthase	3145	13	2.20E-121	47.69	3	F:GO:0009982; P:GO:0031119; C:GO:0043231	F:pseudouridine synthase activity; P:tRNA pseudouridine synthesis; C:intracellular membrane-bounded organelle	EC:5.4.99.12	tRNA pseudouridine(38-40) synthase
TRUE	TRINITY_DN34067_c1_g2_i7	NP_001231651.1tRNA pseudouridine(38/39) synthase	2302	8	3.02E-112	46.63	3	F:GO:0009982; P:GO:0031119; C:GO:0044424	F:pseudouridine synthase activity; P:tRNA pseudouridine synthesis; C:intracellular part	EC:5.4.99.12	tRNA pseudouridine(38-40) synthase
TRUE	TRINITY_DN34067_c1_g2_i8	NP_075781.3tRNA pseudouridine(38/39) synthase	1451	12	1.02E-101	46.33	6	F:GO:0005488; C:GO:0005634; C:GO:0005737; F:GO:0009982; P:GO:0031119; P:GO:1990481	F:binding; C:nucleus; C:cytoplasm; F:pseudouridine synthase activity; P:tRNA pseudouridine synthesis; P:mRNA pseudouridine synthesis	EC:5.4.99.12	tRNA pseudouridine(38-40) synthase
TRUE	TRINITY_DN34067_c1_g1_i3	NP_001229833.1metallophosphoesterase 1 isoform 2	5159	8	3.36E-09	55.38	2	P:GO:0006810; C:GO:0043231	P:transport; C:intracellular membrane-bounded organelle
TRUE	TRINITY_DN34067_c1_g2_i10	NP_075781.3tRNA pseudouridine(38/39) synthase	2472	8	3.90E-120	46.5	3	F:GO:0009982; P:GO:0031119; C:GO:0044424	F:pseudouridine synthase activity; P:tRNA pseudouridine synthesis; C:intracellular part	EC:5.4.99.12	tRNA pseudouridine(38-40) synthase
TRUE	TRINITY_DN34067_c1_g1_i4	NP_001229833.1metallophosphoesterase 1 isoform 2	4990	8	8.21E-12	48.88	14	F:GO:0003674; F:GO:0003676; C:GO:0005654; C:GO:0005783; C:GO:0005794; P:GO:0006506; P:GO:0006810; P:GO:0006888; P:GO:0015074; C:GO:0016020; C:GO:0016021; P:GO:0016192; F:GO:0016787; F:GO:0046872	F:molecular_function; F:nucleic acid binding; C:nucleoplasm; C:endoplasmic reticulum; C:Golgi apparatus; P:GPI anchor biosynthetic process; P:transport; P:ER to Golgi vesicle-mediated transport; P:DNA integration; C:membrane; C:integral component of membrane; P:vesicle-mediated transport; F:hydrolase activity; F:metal ion binding
TRUE	TRINITY_DN34067_c1_g2_i11	NP_075781.3tRNA pseudouridine(38/39) synthase	3520	13	2.36E-120	48.69	3	F:GO:0009982; P:GO:0031119; C:GO:0043231	F:pseudouridine synthase activity; P:tRNA pseudouridine synthesis; C:intracellular membrane-bounded organelle	EC:5.4.99.12	tRNA pseudouridine(38-40) synthase
TRUE	TRINITY_DN34067_c1_g2_i12	NP_075781.3tRNA pseudouridine(38/39) synthase	4807	13	5.74E-118	47.38	3	F:GO:0009982; P:GO:0031119; C:GO:0043231	F:pseudouridine synthase activity; P:tRNA pseudouridine synthesis; C:intracellular membrane-bounded organelle	EC:5.4.99.12	tRNA pseudouridine(38-40) synthase
TRUE	TRINITY_DN34067_c1_g1_i5	NP_001229833.1metallophosphoesterase 1 isoform 2	1515	6	3.03E-10	55	2	P:GO:0006810; C:GO:0043231	P:transport; C:intracellular membrane-bounded organelle
TRUE	TRINITY_DN34067_c1_g1_i6	NP_001229833.1metallophosphoesterase 1 isoform 2	1481	6	1.58E-12	49.67	12	F:GO:0003674; C:GO:0005654; C:GO:0005783; C:GO:0005794; P:GO:0006506; P:GO:0006810; P:GO:0006888; C:GO:0016020; C:GO:0016021; P:GO:0016192; F:GO:0016787; F:GO:0046872	F:molecular_function; C:nucleoplasm; C:endoplasmic reticulum; C:Golgi apparatus; P:GPI anchor biosynthetic process; P:transport; P:ER to Golgi vesicle-mediated transport; C:membrane; C:integral component of membrane; P:vesicle-mediated transport; F:hydrolase activity; F:metal ion binding
TRUE	TRINITY_DN34067_c1_g1_i7	NP_001229833.1metallophosphoesterase 1 isoform 2	1650	6	7.76E-10	58.33	2	P:GO:0006810; C:GO:0043231	P:transport; C:intracellular membrane-bounded organelle
TRUE	TRINITY_DN34067_c1_g1_i8	NP_001229833.1metallophosphoesterase 1 isoform 2	439	6	6.42E-12	53.33	12	F:GO:0003674; C:GO:0005654; C:GO:0005783; C:GO:0005794; P:GO:0006506; P:GO:0006810; P:GO:0006888; C:GO:0016020; C:GO:0016021; P:GO:0016192; F:GO:0016787; F:GO:0046872	F:molecular_function; C:nucleoplasm; C:endoplasmic reticulum; C:Golgi apparatus; P:GPI anchor biosynthetic process; P:transport; P:ER to Golgi vesicle-mediated transport; C:membrane; C:integral component of membrane; P:vesicle-mediated transport; F:hydrolase activity; F:metal ion binding
TRUE	TRINITY_DN34067_c1_g1_i9	NP_001229833.1metallophosphoesterase 1 isoform 2	1346	6	8.21E-13	49.67	12	F:GO:0003674; C:GO:0005654; C:GO:0005783; C:GO:0005794; P:GO:0006506; P:GO:0006810; P:GO:0006888; C:GO:0016020; C:GO:0016021; P:GO:0016192; F:GO:0016787; F:GO:0046872	F:molecular_function; C:nucleoplasm; C:endoplasmic reticulum; C:Golgi apparatus; P:GPI anchor biosynthetic process; P:transport; P:ER to Golgi vesicle-mediated transport; C:membrane; C:integral component of membrane; P:vesicle-mediated transport; F:hydrolase activity; F:metal ion binding
TRUE	TRINITY_DN34067_c1_g2_i15	NP_075781.3tRNA pseudouridine(38/39) synthase	2549	13	3.71E-115	48.23	3	F:GO:0009982; P:GO:0031119; C:GO:0044424	F:pseudouridine synthase activity; P:tRNA pseudouridine synthesis; C:intracellular part	EC:5.4.99.12	tRNA pseudouridine(38-40) synthase
TRUE	TRINITY_DN34067_c1_g1_i10	NP_001229833.1metallophosphoesterase 1 isoform 2	1427	6	2.91E-13	48.5	12	F:GO:0003674; C:GO:0005654; C:GO:0005783; C:GO:0005794; P:GO:0006506; P:GO:0006810; P:GO:0006888; C:GO:0016020; C:GO:0016021; P:GO:0016192; F:GO:0016787; F:GO:0046872	F:molecular_function; C:nucleoplasm; C:endoplasmic reticulum; C:Golgi apparatus; P:GPI anchor biosynthetic process; P:transport; P:ER to Golgi vesicle-mediated transport; C:membrane; C:integral component of membrane; P:vesicle-mediated transport; F:hydrolase activity; F:metal ion binding
TRUE	TRINITY_DN34067_c1_g2_i16	NP_075781.3tRNA pseudouridine(38/39) synthase	868	1	1.70E-05	43	10	P:GO:0001522; F:GO:0003723; C:GO:0005634; C:GO:0005737; P:GO:0008033; P:GO:0009451; F:GO:0009982; F:GO:0016853; P:GO:0031119; P:GO:1990481	P:pseudouridine synthesis; F:RNA binding; C:nucleus; C:cytoplasm; P:tRNA processing; P:RNA modification; F:pseudouridine synthase activity; F:isomerase activity; P:tRNA pseudouridine synthesis; P:mRNA pseudouridine synthesis
TRUE	TRINITY_DN34067_c1_g2_i17	NP_075781.3tRNA pseudouridine(38/39) synthase	4147	13	2.77E-111	48	4	F:GO:0005488; F:GO:0009982; P:GO:0031119; C:GO:0043231	F:binding; F:pseudouridine synthase activity; P:tRNA pseudouridine synthesis; C:intracellular membrane-bounded organelle	EC:5.4.99.12	tRNA pseudouridine(38-40) synthase
TRUE	TRINITY_DN34067_c1_g2_i18	NP_075781.3tRNA pseudouridine(38/39) synthase	3104	13	2.11E-117	48.31	3	F:GO:0009982; P:GO:0031119; C:GO:0044424	F:pseudouridine synthase activity; P:tRNA pseudouridine synthesis; C:intracellular part	EC:5.4.99.12	tRNA pseudouridine(38-40) synthase
TRUE	TRINITY_DN34067_c1_g1_i12	NP_001229833.1metallophosphoesterase 1 isoform 2	866	6	5.37E-13	50	12	F:GO:0003674; C:GO:0005654; C:GO:0005783; C:GO:0005794; P:GO:0006506; P:GO:0006810; P:GO:0006888; C:GO:0016020; C:GO:0016021; P:GO:0016192; F:GO:0016787; F:GO:0046872	F:molecular_function; C:nucleoplasm; C:endoplasmic reticulum; C:Golgi apparatus; P:GPI anchor biosynthetic process; P:transport; P:ER to Golgi vesicle-mediated transport; C:membrane; C:integral component of membrane; P:vesicle-mediated transport; F:hydrolase activity; F:metal ion binding
TRUE	TRINITY_DN34067_c1_g2_i19	NP_075781.3tRNA pseudouridine(38/39) synthase	4298	13	1.06E-118	47.31	3	F:GO:0009982; P:GO:0031119; C:GO:0043231	F:pseudouridine synthase activity; P:tRNA pseudouridine synthesis; C:intracellular membrane-bounded organelle	EC:5.4.99.12	tRNA pseudouridine(38-40) synthase
TRUE	TRINITY_DN34067_c1_g2_i20	NP_075781.3tRNA pseudouridine(38/39) synthase	2616	13	6.25E-115	48.31	3	F:GO:0009982; P:GO:0031119; C:GO:0044424	F:pseudouridine synthase activity; P:tRNA pseudouridine synthesis; C:intracellular part	EC:5.4.99.12	tRNA pseudouridine(38-40) synthase
TRUE	TRINITY_DN34067_c1_g2_i21	NP_075781.3tRNA pseudouridine(38/39) synthase	4608	13	3.18E-118	45	3	F:GO:0009982; P:GO:0031119; C:GO:0043231	F:pseudouridine synthase activity; P:tRNA pseudouridine synthesis; C:intracellular membrane-bounded organelle	EC:5.4.99.12	tRNA pseudouridine(38-40) synthase
TRUE	TRINITY_DN34067_c1_g2_i22	NP_075781.3tRNA pseudouridine(38/39) synthase	2855	13	5.41E-123	48.46	3	F:GO:0009982; P:GO:0031119; C:GO:0043231	F:pseudouridine synthase activity; P:tRNA pseudouridine synthesis; C:intracellular membrane-bounded organelle	EC:5.4.99.12	tRNA pseudouridine(38-40) synthase
TRUE	TRINITY_DN34067_c1_g2_i23	NP_075781.3tRNA pseudouridine(38/39) synthase	4365	13	1.37E-118	47.23	3	F:GO:0009982; P:GO:0031119; C:GO:0043231	F:pseudouridine synthase activity; P:tRNA pseudouridine synthesis; C:intracellular membrane-bounded organelle	EC:5.4.99.12	tRNA pseudouridine(38-40) synthase
TRUE	TRINITY_DN34067_c1_g2_i24	NP_075781.3tRNA pseudouridine(38/39) synthase	4740	13	4.76E-118	47.38	3	F:GO:0009982; P:GO:0031119; C:GO:0043231	F:pseudouridine synthase activity; P:tRNA pseudouridine synthesis; C:intracellular membrane-bounded organelle	EC:5.4.99.12	tRNA pseudouridine(38-40) synthase
TRUE	TRINITY_DN34067_c1_g2_i25	NP_075781.3tRNA pseudouridine(38/39) synthase	3587	13	3.51E-120	48.77	3	F:GO:0009982; P:GO:0031119; C:GO:0043231	F:pseudouridine synthase activity; P:tRNA pseudouridine synthesis; C:intracellular membrane-bounded organelle	EC:5.4.99.12	tRNA pseudouridine(38-40) synthase
TRUE	TRINITY_DN34067_c1_g2_i26	NP_075781.3tRNA pseudouridine(38/39) synthase	2185	8	1.80E-112	45.38	3	F:GO:0009982; P:GO:0031119; C:GO:0044424	F:pseudouridine synthase activity; P:tRNA pseudouridine synthesis; C:intracellular part	EC:5.4.99.12	tRNA pseudouridine(38-40) synthase
TRUE	TRINITY_DN34029_c0_g1_i1	---NA---	260
TRUE	TRINITY_DN34029_c2_g1_i1	---NA---	529
TRUE	TRINITY_DN34029_c2_g1_i2	---NA---	376
TRUE	TRINITY_DN34029_c2_g1_i3	---NA---	646
TRUE	TRINITY_DN34029_c2_g3_i1	---NA---	448
TRUE	TRINITY_DN34029_c3_g1_i1	NP_001292471.1protein patched homolog 1	1116	6	1.98E-48	60.33	49	P:GO:0001649; P:GO:0001658; P:GO:0001701; P:GO:0001709; P:GO:0001843; P:GO:0001957; P:GO:0003007; F:GO:0005113; C:GO:0005929; P:GO:0007346; P:GO:0007420; F:GO:0008201; P:GO:0009954; P:GO:0009957; P:GO:0010002; P:GO:0010157; C:GO:0016021; P:GO:0016485; P:GO:0021522; P:GO:0021997; P:GO:0030326; F:GO:0030332; C:GO:0030496; P:GO:0031290; P:GO:0032880; P:GO:0035137; P:GO:0040015; P:GO:0042593; P:GO:00…	P:osteoblast differentiation; P:branching involved in ureteric bud morphogenesis; P:in utero embryonic development; P:cell fate determination; P:neural tube closure; P:intramembranous ossification; P:heart morphogenesis; F:patched binding; C:cilium; P:regulation of mitotic cell cycle; P:brain development; F:heparin binding; P:proximal/distal pattern formation; P:epidermal cell fate specification;…
TRUE	TRINITY_DN34029_c3_g2_i1	NP_001257539.1glutamate receptor ionotropic, NMDA 1 isoform 4a precursor	7563	20	2.49E-160	56.55	50	P:GO:0001661; P:GO:0001764; P:GO:0001967; P:GO:0001975; F:GO:0004972; F:GO:0005102; F:GO:0005262; F:GO:0005509; F:GO:0005516; C:GO:0005783; C:GO:0005911; P:GO:0006816; P:GO:0006874; P:GO:0007616; C:GO:0008021; P:GO:0008344; P:GO:0008355; P:GO:0008542; C:GO:0009986; C:GO:0014069; F:GO:0016594; F:GO:0016595; C:GO:0017146; P:GO:0018964; P:GO:0019233; P:GO:0021586; P:GO:0021987; C:GO:0030424; P:GO:00…	P:conditioned taste aversion; P:neuron migration; P:suckling behavior; P:response to amphetamine; F:NMDA glutamate receptor activity; F:signaling receptor binding; F:calcium channel activity; F:calcium ion binding; F:calmodulin binding; C:endoplasmic reticulum; C:cell-cell junction; P:calcium ion transport; P:cellular calcium ion homeostasis; P:long-term memory; C:synaptic vesicle; P:adult locomo…
TRUE	TRINITY_DN34029_c3_g2_i2	NP_001257539.1glutamate receptor ionotropic, NMDA 1 isoform 4a precursor	6839	20	7.35E-161	56.55	50	P:GO:0001661; P:GO:0001764; P:GO:0001967; P:GO:0001975; F:GO:0004972; F:GO:0005102; F:GO:0005262; F:GO:0005509; F:GO:0005516; C:GO:0005783; C:GO:0005911; P:GO:0006816; P:GO:0006874; P:GO:0007616; C:GO:0008021; P:GO:0008344; P:GO:0008355; P:GO:0008542; C:GO:0009986; C:GO:0014069; F:GO:0016594; F:GO:0016595; C:GO:0017146; P:GO:0018964; P:GO:0019233; P:GO:0021586; P:GO:0021987; C:GO:0030424; P:GO:00…	P:conditioned taste aversion; P:neuron migration; P:suckling behavior; P:response to amphetamine; F:NMDA glutamate receptor activity; F:signaling receptor binding; F:calcium channel activity; F:calcium ion binding; F:calmodulin binding; C:endoplasmic reticulum; C:cell-cell junction; P:calcium ion transport; P:cellular calcium ion homeostasis; P:long-term memory; C:synaptic vesicle; P:adult locomo…
TRUE	TRINITY_DN34029_c3_g2_i3	NP_001257539.1glutamate receptor ionotropic, NMDA 1 isoform 4a precursor	4613	20	7.41E-165	56.45	50	P:GO:0001661; P:GO:0001967; P:GO:0001975; F:GO:0004972; F:GO:0005102; F:GO:0005234; F:GO:0005262; F:GO:0005509; F:GO:0005516; C:GO:0005783; P:GO:0006816; P:GO:0006874; P:GO:0006950; P:GO:0007616; C:GO:0008021; P:GO:0008344; P:GO:0008355; P:GO:0008542; C:GO:0009986; C:GO:0014069; F:GO:0016594; F:GO:0016595; C:GO:0017146; P:GO:0018964; P:GO:0019233; P:GO:0021586; P:GO:0021987; C:GO:0032590; P:GO:00…	P:conditioned taste aversion; P:suckling behavior; P:response to amphetamine; F:NMDA glutamate receptor activity; F:signaling receptor binding; F:extracellularly glutamate-gated ion channel activity; F:calcium channel activity; F:calcium ion binding; F:calmodulin binding; C:endoplasmic reticulum; P:calcium ion transport; P:cellular calcium ion homeostasis; P:response to stress; P:long-term memory…
TRUE	TRINITY_DN34029_c3_g2_i5	NP_001257539.1glutamate receptor ionotropic, NMDA 1 isoform 4a precursor	6708	20	5.41E-161	56.1	48	P:GO:0001661; P:GO:0001967; P:GO:0001975; F:GO:0004972; F:GO:0005102; F:GO:0005262; F:GO:0005509; F:GO:0005516; C:GO:0005783; P:GO:0006816; P:GO:0006874; P:GO:0007616; C:GO:0008021; P:GO:0008344; P:GO:0008355; P:GO:0008542; C:GO:0009986; C:GO:0014069; F:GO:0016594; F:GO:0016595; C:GO:0017146; P:GO:0018964; P:GO:0019233; P:GO:0021586; P:GO:0021987; C:GO:0030054; C:GO:0030424; C:GO:0032590; P:GO:00…	P:conditioned taste aversion; P:suckling behavior; P:response to amphetamine; F:NMDA glutamate receptor activity; F:signaling receptor binding; F:calcium channel activity; F:calcium ion binding; F:calmodulin binding; C:endoplasmic reticulum; P:calcium ion transport; P:cellular calcium ion homeostasis; P:long-term memory; C:synaptic vesicle; P:adult locomotory behavior; P:olfactory learning; P:vis…
TRUE	TRINITY_DN34029_c3_g3_i1	---NA---	304
TRUE	TRINITY_DN34029_c3_g2_i7	NP_001257539.1glutamate receptor ionotropic, NMDA 1 isoform 4a precursor	6654	20	4.74E-161	56.65	50	P:GO:0001661; P:GO:0001764; P:GO:0001967; P:GO:0001975; F:GO:0004972; F:GO:0005102; F:GO:0005262; F:GO:0005509; F:GO:0005516; C:GO:0005783; C:GO:0005911; P:GO:0006816; P:GO:0006874; P:GO:0007616; C:GO:0008021; P:GO:0008344; P:GO:0008355; P:GO:0008542; C:GO:0009986; C:GO:0014069; F:GO:0016594; F:GO:0016595; C:GO:0017146; P:GO:0018964; P:GO:0019233; P:GO:0021586; P:GO:0021987; C:GO:0030424; P:GO:00…	P:conditioned taste aversion; P:neuron migration; P:suckling behavior; P:response to amphetamine; F:NMDA glutamate receptor activity; F:signaling receptor binding; F:calcium channel activity; F:calcium ion binding; F:calmodulin binding; C:endoplasmic reticulum; C:cell-cell junction; P:calcium ion transport; P:cellular calcium ion homeostasis; P:long-term memory; C:synaptic vesicle; P:adult locomo…
TRUE	TRINITY_DN34029_c3_g2_i9	NP_001346758.1adhesion G protein-coupled receptor L3 isoform 8 precursor	549	20	8.82E-14	74.7	12	P:GO:0001764; F:GO:0004888; F:GO:0005509; F:GO:0005515; C:GO:0005887; C:GO:0005911; P:GO:0007165; C:GO:0030424; P:GO:0031987; P:GO:0042220; P:GO:0051965; P:GO:0098609	P:neuron migration; F:transmembrane signaling receptor activity; F:calcium ion binding; F:protein binding; C:integral component of plasma membrane; C:cell-cell junction; P:signal transduction; C:axon; P:locomotion involved in locomotory behavior; P:response to cocaine; P:positive regulation of synapse assembly; P:cell-cell adhesion
TRUE	TRINITY_DN34029_c3_g2_i10	NP_001257539.1glutamate receptor ionotropic, NMDA 1 isoform 4a precursor	6819	20	1.69E-152	65.15	60	P:GO:0001661; P:GO:0001764; P:GO:0001967; P:GO:0001975; F:GO:0004972; F:GO:0005262; F:GO:0005509; F:GO:0005516; C:GO:0005783; C:GO:0005911; P:GO:0006816; P:GO:0006874; P:GO:0007616; C:GO:0008021; P:GO:0008344; P:GO:0008355; P:GO:0008542; C:GO:0009986; C:GO:0014069; F:GO:0016594; F:GO:0016595; C:GO:0017146; P:GO:0018964; P:GO:0019233; F:GO:0019899; P:GO:0021586; P:GO:0021987; C:GO:0030426; P:GO:00…	P:conditioned taste aversion; P:neuron migration; P:suckling behavior; P:response to amphetamine; F:NMDA glutamate receptor activity; F:calcium channel activity; F:calcium ion binding; F:calmodulin binding; C:endoplasmic reticulum; C:cell-cell junction; P:calcium ion transport; P:cellular calcium ion homeostasis; P:long-term memory; C:synaptic vesicle; P:adult locomotory behavior; P:olfactory lea…
TRUE	TRINITY_DN34029_c3_g1_i2	NP_032983.1protein patched homolog 1 isoform a	5127	9	8.65E-125	56.67	53	P:GO:0001649; P:GO:0001658; P:GO:0001701; P:GO:0001709; P:GO:0001843; P:GO:0001957; P:GO:0003007; F:GO:0005113; C:GO:0005576; C:GO:0005887; C:GO:0005929; P:GO:0006629; P:GO:0007346; P:GO:0007420; F:GO:0008158; F:GO:0008201; P:GO:0009954; P:GO:0009957; P:GO:0010002; P:GO:0010157; F:GO:0015485; P:GO:0016485; P:GO:0021522; P:GO:0021997; P:GO:0030326; F:GO:0030332; C:GO:0030496; P:GO:0031290; P:GO:00…	P:osteoblast differentiation; P:branching involved in ureteric bud morphogenesis; P:in utero embryonic development; P:cell fate determination; P:neural tube closure; P:intramembranous ossification; P:heart morphogenesis; F:patched binding; C:extracellular region; C:integral component of plasma membrane; C:cilium; P:lipid metabolic process; P:regulation of mitotic cell cycle; P:brain development; …
TRUE	TRINITY_DN34029_c3_g2_i11	NP_001257539.1glutamate receptor ionotropic, NMDA 1 isoform 4a precursor	7485	20	2.26E-160	56.55	50	P:GO:0001661; P:GO:0001764; P:GO:0001967; P:GO:0001975; F:GO:0004972; F:GO:0005102; F:GO:0005262; F:GO:0005509; F:GO:0005516; C:GO:0005783; C:GO:0005911; P:GO:0006816; P:GO:0006874; P:GO:0007616; C:GO:0008021; P:GO:0008344; P:GO:0008355; P:GO:0008542; C:GO:0009986; C:GO:0014069; F:GO:0016594; F:GO:0016595; C:GO:0017146; P:GO:0018964; P:GO:0019233; P:GO:0021586; P:GO:0021987; C:GO:0030424; P:GO:00…	P:conditioned taste aversion; P:neuron migration; P:suckling behavior; P:response to amphetamine; F:NMDA glutamate receptor activity; F:signaling receptor binding; F:calcium channel activity; F:calcium ion binding; F:calmodulin binding; C:endoplasmic reticulum; C:cell-cell junction; P:calcium ion transport; P:cellular calcium ion homeostasis; P:long-term memory; C:synaptic vesicle; P:adult locomo…
TRUE	TRINITY_DN34029_c3_g5_i1	---NA---	3191
TRUE	TRINITY_DN34029_c3_g6_i1	---NA---	277
TRUE	TRINITY_DN34029_c3_g2_i12	NP_001257537.1glutamate receptor ionotropic, NMDA 1 isoform 4b precursor	6713	20	1.52E-156	59.6	51	P:GO:0001661; P:GO:0001764; P:GO:0001967; P:GO:0001975; F:GO:0004972; F:GO:0005102; F:GO:0005262; F:GO:0005509; F:GO:0005516; C:GO:0005783; C:GO:0005911; P:GO:0006816; P:GO:0006874; P:GO:0007616; C:GO:0008021; P:GO:0008344; P:GO:0008355; P:GO:0008542; C:GO:0009986; C:GO:0014069; F:GO:0016594; F:GO:0016595; C:GO:0017146; P:GO:0018964; P:GO:0019233; P:GO:0021586; P:GO:0021987; C:GO:0030424; P:GO:00…	P:conditioned taste aversion; P:neuron migration; P:suckling behavior; P:response to amphetamine; F:NMDA glutamate receptor activity; F:signaling receptor binding; F:calcium channel activity; F:calcium ion binding; F:calmodulin binding; C:endoplasmic reticulum; C:cell-cell junction; P:calcium ion transport; P:cellular calcium ion homeostasis; P:long-term memory; C:synaptic vesicle; P:adult locomo…
TRUE	TRINITY_DN34026_c2_g2_i1	---NA---	320
TRUE	TRINITY_DN34026_c4_g1_i1	---NA---	376
TRUE	TRINITY_DN34026_c7_g1_i1	---NA---	527
TRUE	TRINITY_DN34026_c7_g1_i2	---NA---	287
TRUE	TRINITY_DN34026_c8_g2_i1	---NA---	4820
TRUE	TRINITY_DN34026_c8_g2_i2	---NA---	1343
TRUE	TRINITY_DN34026_c8_g2_i3	---NA---	4748
TRUE	TRINITY_DN34026_c9_g1_i1	NP_001029156.1ankyrin-3 isoform 2	2206	20	4.81E-14	59.45	49	P:GO:0000122; F:GO:0000977; P:GO:0002027; F:GO:0003714; C:GO:0005634; P:GO:0006779; C:GO:0009986; P:GO:0010628; P:GO:0010646; P:GO:0010882; P:GO:0010923; C:GO:0014704; C:GO:0014731; F:GO:0019902; C:GO:0030315; F:GO:0030507; F:GO:0030674; C:GO:0030863; P:GO:0031647; C:GO:0031672; P:GO:0033043; P:GO:0033365; P:GO:0042221; C:GO:0043034; C:GO:0043194; P:GO:0043268; F:GO:0044325; F:GO:0045296; P:GO:00…	P:negative regulation of transcription by RNA polymerase II; F:RNA polymerase II regulatory region sequence-specific DNA binding; P:regulation of heart rate; F:transcription corepressor activity; C:nucleus; P:porphyrin-containing compound biosynthetic process; C:cell surface; P:positive regulation of gene expression; P:regulation of cell communication; P:regulation of cardiac muscle contraction b…
TRUE	TRINITY_DN34026_c9_g1_i2	---NA---	368
TRUE	TRINITY_DN34026_c9_g2_i1	---NA---	392
TRUE	TRINITY_DN34026_c9_g3_i1	NP_071567.1E3 ubiquitin-protein ligase XIAP	1805	20	7.20E-20	55.65	35	P:GO:0001666; C:GO:0001741; P:GO:0001890; F:GO:0003713; F:GO:0004842; C:GO:0005654; C:GO:0005876; F:GO:0008270; C:GO:0009898; P:GO:0009967; P:GO:0009968; C:GO:0012505; C:GO:0031410; C:GO:0032991; P:GO:0034121; C:GO:0035631; P:GO:0042326; F:GO:0043027; F:GO:0043130; P:GO:0043161; C:GO:0045121; F:GO:0047485; F:GO:0051087; P:GO:0051291; P:GO:0051726; P:GO:0071356; P:GO:0090307; F:GO:0098770; P:GO:19…	P:response to hypoxia; C:XY body; P:placenta development; F:transcription coactivator activity; F:ubiquitin-protein transferase activity; C:nucleoplasm; C:spindle microtubule; F:zinc ion binding; C:cytoplasmic side of plasma membrane; P:positive regulation of signal transduction; P:negative regulation of signal transduction; C:endomembrane system; C:cytoplasmic vesicle; C:protein-containing compl…
TRUE	TRINITY_DN34026_c9_g3_i2	NP_031491.2baculoviral IAP repeat-containing protein 2	561	20	3.24E-16	61	33	P:GO:0001666; C:GO:0001741; P:GO:0001890; F:GO:0003713; F:GO:0004842; C:GO:0005654; C:GO:0005876; F:GO:0008270; C:GO:0009898; P:GO:0009967; C:GO:0031410; C:GO:0032991; P:GO:0034121; C:GO:0035631; P:GO:0042326; F:GO:0043027; F:GO:0043130; P:GO:0043161; C:GO:0045121; F:GO:0047485; F:GO:0051087; P:GO:0051291; P:GO:0051726; P:GO:0071356; P:GO:0090307; F:GO:0098770; P:GO:1901222; P:GO:1902443; P:GO:19…	P:response to hypoxia; C:XY body; P:placenta development; F:transcription coactivator activity; F:ubiquitin-protein transferase activity; C:nucleoplasm; C:spindle microtubule; F:zinc ion binding; C:cytoplasmic side of plasma membrane; P:positive regulation of signal transduction; C:cytoplasmic vesicle; C:protein-containing complex; P:regulation of toll-like receptor signaling pathway; C:CD40 rece…
TRUE	TRINITY_DN34026_c9_g2_i2	---NA---	551
TRUE	TRINITY_DN34026_c9_g3_i3	NP_071567.1E3 ubiquitin-protein ligase XIAP	2959	20	1.77E-19	55.65	35	P:GO:0001666; C:GO:0001741; P:GO:0001890; F:GO:0003713; F:GO:0004842; C:GO:0005654; C:GO:0005876; F:GO:0008270; C:GO:0009898; P:GO:0009967; P:GO:0009968; C:GO:0012505; C:GO:0031410; C:GO:0032991; P:GO:0034121; C:GO:0035631; P:GO:0042326; F:GO:0043027; F:GO:0043130; P:GO:0043161; C:GO:0045121; F:GO:0047485; F:GO:0051087; P:GO:0051291; P:GO:0051726; P:GO:0071356; P:GO:0090307; F:GO:0098770; P:GO:19…	P:response to hypoxia; C:XY body; P:placenta development; F:transcription coactivator activity; F:ubiquitin-protein transferase activity; C:nucleoplasm; C:spindle microtubule; F:zinc ion binding; C:cytoplasmic side of plasma membrane; P:positive regulation of signal transduction; P:negative regulation of signal transduction; C:endomembrane system; C:cytoplasmic vesicle; C:protein-containing compl…
TRUE	TRINITY_DN34026_c9_g1_i3	NP_001264209.1ankyrin-1 isoform 3	2176	20	1.80E-14	56.85	49	P:GO:0000122; F:GO:0000977; P:GO:0002027; F:GO:0003714; C:GO:0005634; P:GO:0006779; C:GO:0009986; P:GO:0010628; P:GO:0010646; P:GO:0010882; P:GO:0010923; C:GO:0014704; C:GO:0014731; C:GO:0016021; F:GO:0019902; C:GO:0030315; F:GO:0030507; F:GO:0030674; C:GO:0030863; P:GO:0031647; C:GO:0031672; P:GO:0033043; P:GO:0033365; P:GO:0042221; C:GO:0043034; C:GO:0043194; P:GO:0043268; F:GO:0044325; F:GO:00…	P:negative regulation of transcription by RNA polymerase II; F:RNA polymerase II regulatory region sequence-specific DNA binding; P:regulation of heart rate; F:transcription corepressor activity; C:nucleus; P:porphyrin-containing compound biosynthetic process; C:cell surface; P:positive regulation of gene expression; P:regulation of cell communication; P:regulation of cardiac muscle contraction b…
TRUE	TRINITY_DN34026_c9_g3_i4	NP_071567.1E3 ubiquitin-protein ligase XIAP	3157	20	1.95E-19	55.65	35	P:GO:0001666; C:GO:0001741; P:GO:0001890; F:GO:0003713; F:GO:0004842; C:GO:0005654; C:GO:0005876; F:GO:0008270; C:GO:0009898; P:GO:0009967; P:GO:0009968; C:GO:0012505; C:GO:0031410; C:GO:0032991; P:GO:0034121; C:GO:0035631; P:GO:0042326; F:GO:0043027; F:GO:0043130; P:GO:0043161; C:GO:0045121; F:GO:0047485; F:GO:0051087; P:GO:0051291; P:GO:0051726; P:GO:0071356; P:GO:0090307; F:GO:0098770; P:GO:19…	P:response to hypoxia; C:XY body; P:placenta development; F:transcription coactivator activity; F:ubiquitin-protein transferase activity; C:nucleoplasm; C:spindle microtubule; F:zinc ion binding; C:cytoplasmic side of plasma membrane; P:positive regulation of signal transduction; P:negative regulation of signal transduction; C:endomembrane system; C:cytoplasmic vesicle; C:protein-containing compl…
TRUE	TRINITY_DN34026_c9_g3_i5	NP_071567.1E3 ubiquitin-protein ligase XIAP	3821	20	2.55E-19	55.65	35	P:GO:0001666; C:GO:0001741; P:GO:0001890; F:GO:0003713; F:GO:0004842; C:GO:0005654; C:GO:0005876; F:GO:0008270; C:GO:0009898; P:GO:0009967; P:GO:0009968; C:GO:0012505; C:GO:0031410; C:GO:0032991; P:GO:0034121; C:GO:0035631; P:GO:0042326; F:GO:0043027; F:GO:0043130; P:GO:0043161; C:GO:0045121; F:GO:0047485; F:GO:0051087; P:GO:0051291; P:GO:0051726; P:GO:0071356; P:GO:0090307; F:GO:0098770; P:GO:19…	P:response to hypoxia; C:XY body; P:placenta development; F:transcription coactivator activity; F:ubiquitin-protein transferase activity; C:nucleoplasm; C:spindle microtubule; F:zinc ion binding; C:cytoplasmic side of plasma membrane; P:positive regulation of signal transduction; P:negative regulation of signal transduction; C:endomembrane system; C:cytoplasmic vesicle; C:protein-containing compl…
TRUE	TRINITY_DN34026_c9_g1_i4	NP_001029156.1ankyrin-3 isoform 2	2153	20	4.15E-14	59.45	49	P:GO:0000122; F:GO:0000977; P:GO:0002027; F:GO:0003714; C:GO:0005634; P:GO:0006779; C:GO:0009986; P:GO:0010628; P:GO:0010646; P:GO:0010882; P:GO:0010923; C:GO:0014704; C:GO:0014731; F:GO:0019902; C:GO:0030315; F:GO:0030507; F:GO:0030674; C:GO:0030863; P:GO:0031647; C:GO:0031672; P:GO:0033043; P:GO:0033365; P:GO:0042221; C:GO:0043034; C:GO:0043194; P:GO:0043268; F:GO:0044325; F:GO:0045296; P:GO:00…	P:negative regulation of transcription by RNA polymerase II; F:RNA polymerase II regulatory region sequence-specific DNA binding; P:regulation of heart rate; F:transcription corepressor activity; C:nucleus; P:porphyrin-containing compound biosynthetic process; C:cell surface; P:positive regulation of gene expression; P:regulation of cell communication; P:regulation of cardiac muscle contraction b…
TRUE	TRINITY_DN34026_c9_g3_i7	NP_001106593.2baculoviral IAP repeat-containing protein 7	6093	20	1.39E-13	59.6	33	P:GO:0001666; C:GO:0001741; P:GO:0001890; F:GO:0003713; F:GO:0004842; C:GO:0005654; C:GO:0005737; C:GO:0005876; F:GO:0008270; C:GO:0009898; P:GO:0009967; C:GO:0032991; P:GO:0034121; C:GO:0035631; P:GO:0042326; F:GO:0043027; F:GO:0043130; P:GO:0043161; C:GO:0045121; F:GO:0047485; F:GO:0051087; P:GO:0051291; P:GO:0051726; P:GO:0071356; P:GO:0090307; F:GO:0098770; P:GO:1901222; P:GO:1902443; P:GO:19…	P:response to hypoxia; C:XY body; P:placenta development; F:transcription coactivator activity; F:ubiquitin-protein transferase activity; C:nucleoplasm; C:cytoplasm; C:spindle microtubule; F:zinc ion binding; C:cytoplasmic side of plasma membrane; P:positive regulation of signal transduction; C:protein-containing complex; P:regulation of toll-like receptor signaling pathway; C:CD40 receptor compl…
TRUE	TRINITY_DN34026_c9_g3_i8	NP_071567.1E3 ubiquitin-protein ligase XIAP	3951	20	2.67E-19	55.65	35	P:GO:0001666; C:GO:0001741; P:GO:0001890; F:GO:0003713; F:GO:0004842; C:GO:0005654; C:GO:0005876; F:GO:0008270; C:GO:0009898; P:GO:0009967; P:GO:0009968; C:GO:0012505; C:GO:0031410; C:GO:0032991; P:GO:0034121; C:GO:0035631; P:GO:0042326; F:GO:0043027; F:GO:0043130; P:GO:0043161; C:GO:0045121; F:GO:0047485; F:GO:0051087; P:GO:0051291; P:GO:0051726; P:GO:0071356; P:GO:0090307; F:GO:0098770; P:GO:19…	P:response to hypoxia; C:XY body; P:placenta development; F:transcription coactivator activity; F:ubiquitin-protein transferase activity; C:nucleoplasm; C:spindle microtubule; F:zinc ion binding; C:cytoplasmic side of plasma membrane; P:positive regulation of signal transduction; P:negative regulation of signal transduction; C:endomembrane system; C:cytoplasmic vesicle; C:protein-containing compl…
TRUE	TRINITY_DN34026_c10_g1_i1	---NA---	406
TRUE	TRINITY_DN34075_c1_g1_i1	---NA---	261
TRUE	TRINITY_DN34075_c1_g2_i1	---NA---	716
TRUE	TRINITY_DN34075_c2_g1_i1	---NA---	286
TRUE	TRINITY_DN34075_c2_g1_i2	---NA---	933
TRUE	TRINITY_DN34075_c3_g1_i1	NP_001125425.2protein SERAC1	529	4	2.95E-13	50.75	1	P:GO:0009987	P:cellular process
TRUE	TRINITY_DN34075_c3_g1_i2	NP_001347077.1protein SERAC1 isoform 4	1065	4	2.47E-06	62	8	C:GO:0005578; C:GO:0005739; C:GO:0005783; P:GO:0006629; P:GO:0008654; C:GO:0016020; C:GO:0016021; P:GO:0030198	C:proteinaceous extracellular matrix; C:mitochondrion; C:endoplasmic reticulum; P:lipid metabolic process; P:phospholipid biosynthetic process; C:membrane; C:integral component of membrane; P:extracellular matrix organization
TRUE	TRINITY_DN34075_c3_g2_i1	NP_796285.2protein SERAC1 isoform 2	2449	4	7.21E-61	48.5	8	C:GO:0005578; C:GO:0005739; C:GO:0005783; P:GO:0006629; P:GO:0008654; C:GO:0016020; C:GO:0016021; P:GO:0030198	C:proteinaceous extracellular matrix; C:mitochondrion; C:endoplasmic reticulum; P:lipid metabolic process; P:phospholipid biosynthetic process; C:membrane; C:integral component of membrane; P:extracellular matrix organization
TRUE	TRINITY_DN34075_c3_g3_i1	---NA---	1238
TRUE	TRINITY_DN34075_c3_g4_i1	---NA---	557
TRUE	TRINITY_DN34075_c3_g4_i2	---NA---	403
TRUE	TRINITY_DN34075_c3_g2_i2	NP_001125425.2protein SERAC1	2646	4	4.33E-41	60.75	2	C:GO:0005578; P:GO:0030198	C:proteinaceous extracellular matrix; P:extracellular matrix organization
TRUE	TRINITY_DN34075_c3_g5_i1	---NA---	340
TRUE	TRINITY_DN34075_c3_g2_i3	---NA---	1234
TRUE	TRINITY_DN34075_c3_g2_i4	NP_796285.2protein SERAC1 isoform 2	2389	4	6.78E-61	48	8	C:GO:0005578; C:GO:0005739; C:GO:0005783; P:GO:0006629; P:GO:0008654; C:GO:0016020; C:GO:0016021; P:GO:0030198	C:proteinaceous extracellular matrix; C:mitochondrion; C:endoplasmic reticulum; P:lipid metabolic process; P:phospholipid biosynthetic process; C:membrane; C:integral component of membrane; P:extracellular matrix organization
TRUE	TRINITY_DN34075_c3_g3_i2	---NA---	938
TRUE	TRINITY_DN34075_c3_g2_i5	NP_001125425.2protein SERAC1	2637	4	3.62E-57	50.5	1	P:GO:0009987	P:cellular process
TRUE	TRINITY_DN34075_c3_g2_i6	NP_796285.2protein SERAC1 isoform 2	2304	4	9.74E-50	47.25	8	C:GO:0005578; C:GO:0005739; C:GO:0005783; P:GO:0006629; P:GO:0008654; C:GO:0016020; C:GO:0016021; P:GO:0030198	C:proteinaceous extracellular matrix; C:mitochondrion; C:endoplasmic reticulum; P:lipid metabolic process; P:phospholipid biosynthetic process; C:membrane; C:integral component of membrane; P:extracellular matrix organization
TRUE	TRINITY_DN34075_c3_g3_i3	---NA---	598
TRUE	TRINITY_DN34075_c3_g2_i7	NP_796285.2protein SERAC1 isoform 2	2561	4	5.90E-30	60.5	2	C:GO:0005578; P:GO:0030198	C:proteinaceous extracellular matrix; P:extracellular matrix organization
TRUE	TRINITY_DN34075_c3_g3_i4	---NA---	897
TRUE	TRINITY_DN34075_c3_g3_i5	---NA---	1117
TRUE	TRINITY_DN34075_c3_g1_i3	NP_796285.2protein SERAC1 isoform 2	600	4	3.21E-07	61.75	2	C:GO:0005578; P:GO:0030198	C:proteinaceous extracellular matrix; P:extracellular matrix organization
TRUE	TRINITY_DN34087_c2_g2_i1	---NA---	290
TRUE	TRINITY_DN34048_c0_g1_i1	NP_080355.2elongator complex protein 1	4181	1	0	57	7	P:GO:0006807; P:GO:0030335; C:GO:0031981; C:GO:0032991; P:GO:0043170; P:GO:0044237; P:GO:0044238	P:nitrogen compound metabolic process; P:positive regulation of cell migration; C:nuclear lumen; C:protein-containing complex; P:macromolecule metabolic process; P:cellular metabolic process; P:primary metabolic process
TRUE	TRINITY_DN34019_c0_g1_i1	---NA---	405
TRUE	TRINITY_DN34019_c1_g1_i1	NP_001138264.1choline/ethanolamine phosphotransferase 1a	10289	20	1.72E-79	54.85	7	F:GO:0005515; C:GO:0005783; C:GO:0005794; P:GO:0006656; F:GO:0016780; C:GO:0044425; C:GO:0044456	F:protein binding; C:endoplasmic reticulum; C:Golgi apparatus; P:phosphatidylcholine biosynthetic process; F:phosphotransferase activity, for other substituted phosphate groups; C:membrane part; C:synapse part
TRUE	TRINITY_DN34019_c1_g1_i2	NP_001277753.1gamma-tubulin complex component 4 isoform b	10592	20	1.89E-102	55.35	12	P:GO:0000226; C:GO:0005783; C:GO:0005794; C:GO:0005815; P:GO:0006656; P:GO:0007049; F:GO:0008092; F:GO:0016780; P:GO:0022607; C:GO:0044425; C:GO:0044456; P:GO:0097435	P:microtubule cytoskeleton organization; C:endoplasmic reticulum; C:Golgi apparatus; C:microtubule organizing center; P:phosphatidylcholine biosynthetic process; P:cell cycle; F:cytoskeletal protein binding; F:phosphotransferase activity, for other substituted phosphate groups; P:cellular component assembly; C:membrane part; C:synapse part; P:supramolecular fiber organization
TRUE	TRINITY_DN34019_c1_g1_i3	NP_001277753.1gamma-tubulin complex component 4 isoform b	10399	20	2.10E-156	55.65	12	P:GO:0000226; C:GO:0005783; C:GO:0005794; C:GO:0005815; P:GO:0006656; P:GO:0007049; F:GO:0008092; F:GO:0016780; P:GO:0022607; C:GO:0044425; C:GO:0044456; P:GO:0097435	P:microtubule cytoskeleton organization; C:endoplasmic reticulum; C:Golgi apparatus; C:microtubule organizing center; P:phosphatidylcholine biosynthetic process; P:cell cycle; F:cytoskeletal protein binding; F:phosphotransferase activity, for other substituted phosphate groups; P:cellular component assembly; C:membrane part; C:synapse part; P:supramolecular fiber organization
TRUE	TRINITY_DN34019_c1_g1_i4	NP_001277753.1gamma-tubulin complex component 4 isoform b	10326	20	5.70E-89	56	11	F:GO:0005198; C:GO:0005789; C:GO:0005794; C:GO:0005815; P:GO:0006656; P:GO:0007020; F:GO:0015631; F:GO:0016780; P:GO:0022402; C:GO:0032991; C:GO:0044456	F:structural molecule activity; C:endoplasmic reticulum membrane; C:Golgi apparatus; C:microtubule organizing center; P:phosphatidylcholine biosynthetic process; P:microtubule nucleation; F:tubulin binding; F:phosphotransferase activity, for other substituted phosphate groups; P:cell cycle process; C:protein-containing complex; C:synapse part
TRUE	TRINITY_DN34019_c1_g1_i7	NP_001273420.1FERM domain-containing protein 5 isoform 4	4028	8	1.64E-04	54	6	F:GO:0005200; C:GO:0005737; C:GO:0005856; F:GO:0008092; C:GO:0019898; P:GO:0031032	F:structural constituent of cytoskeleton; C:cytoplasm; C:cytoskeleton; F:cytoskeletal protein binding; C:extrinsic component of membrane; P:actomyosin structure organization
TRUE	TRINITY_DN34019_c1_g1_i8	NP_001277753.1gamma-tubulin complex component 4 isoform b	10441	20	2.11E-156	54.25	12	P:GO:0000226; C:GO:0005783; C:GO:0005794; C:GO:0005815; P:GO:0006656; P:GO:0007049; F:GO:0008092; F:GO:0016780; P:GO:0022607; C:GO:0044425; C:GO:0044456; P:GO:0097435	P:microtubule cytoskeleton organization; C:endoplasmic reticulum; C:Golgi apparatus; C:microtubule organizing center; P:phosphatidylcholine biosynthetic process; P:cell cycle; F:cytoskeletal protein binding; F:phosphotransferase activity, for other substituted phosphate groups; P:cellular component assembly; C:membrane part; C:synapse part; P:supramolecular fiber organization
TRUE	TRINITY_DN34019_c1_g1_i9	NP_001277753.1gamma-tubulin complex component 4 isoform b	10138	20	5.57E-89	54.45	12	F:GO:0005198; C:GO:0005783; C:GO:0005794; C:GO:0005815; P:GO:0006656; P:GO:0007020; F:GO:0015631; F:GO:0016780; P:GO:0022402; C:GO:0032991; C:GO:0044425; C:GO:0044456	F:structural molecule activity; C:endoplasmic reticulum; C:Golgi apparatus; C:microtubule organizing center; P:phosphatidylcholine biosynthetic process; P:microtubule nucleation; F:tubulin binding; F:phosphotransferase activity, for other substituted phosphate groups; P:cell cycle process; C:protein-containing complex; C:membrane part; C:synapse part
TRUE	TRINITY_DN34019_c1_g1_i10	NP_001277753.1gamma-tubulin complex component 4 isoform b	10543	20	2.14E-156	55.45	12	P:GO:0000226; C:GO:0005783; C:GO:0005794; C:GO:0005815; P:GO:0006656; P:GO:0007049; F:GO:0008092; F:GO:0016780; P:GO:0022607; C:GO:0044425; C:GO:0044456; P:GO:0097435	P:microtubule cytoskeleton organization; C:endoplasmic reticulum; C:Golgi apparatus; C:microtubule organizing center; P:phosphatidylcholine biosynthetic process; P:cell cycle; F:cytoskeletal protein binding; F:phosphotransferase activity, for other substituted phosphate groups; P:cellular component assembly; C:membrane part; C:synapse part; P:supramolecular fiber organization
TRUE	TRINITY_DN34019_c1_g1_i11	NP_001277753.1gamma-tubulin complex component 4 isoform b	10096	20	5.55E-89	55.85	12	F:GO:0005198; C:GO:0005783; C:GO:0005794; C:GO:0005815; P:GO:0006656; P:GO:0007020; F:GO:0015631; F:GO:0016780; P:GO:0022402; C:GO:0032991; C:GO:0044425; C:GO:0044456	F:structural molecule activity; C:endoplasmic reticulum; C:Golgi apparatus; C:microtubule organizing center; P:phosphatidylcholine biosynthetic process; P:microtubule nucleation; F:tubulin binding; F:phosphotransferase activity, for other substituted phosphate groups; P:cell cycle process; C:protein-containing complex; C:membrane part; C:synapse part
TRUE	TRINITY_DN34019_c1_g1_i12	NP_001277753.1gamma-tubulin complex component 4 isoform b	10240	20	5.64E-89	55.65	12	F:GO:0005198; C:GO:0005783; C:GO:0005794; C:GO:0005815; P:GO:0006656; P:GO:0007020; F:GO:0015631; F:GO:0016780; P:GO:0022402; C:GO:0032991; C:GO:0044425; C:GO:0044456	F:structural molecule activity; C:endoplasmic reticulum; C:Golgi apparatus; C:microtubule organizing center; P:phosphatidylcholine biosynthetic process; P:microtubule nucleation; F:tubulin binding; F:phosphotransferase activity, for other substituted phosphate groups; P:cell cycle process; C:protein-containing complex; C:membrane part; C:synapse part
TRUE	TRINITY_DN34019_c1_g1_i13	---NA---	4172
TRUE	TRINITY_DN34019_c1_g1_i14	---NA---	660
TRUE	TRINITY_DN34019_c1_g1_i15	NP_001309880.1FERM domain-containing protein 5 isoform 8	4280	20	7.39E-40	50.1	4	F:GO:0005515; C:GO:0043226; C:GO:0044456; C:GO:0044464	F:protein binding; C:organelle; C:synapse part; C:cell part
TRUE	TRINITY_DN34019_c1_g1_i16	NP_001273420.1FERM domain-containing protein 5 isoform 4	3907	20	4.34E-11	50.85	4	F:GO:0005515; C:GO:0043226; C:GO:0044456; C:GO:0044464	F:protein binding; C:organelle; C:synapse part; C:cell part
TRUE	TRINITY_DN34047_c0_g1_i1	---NA---	274
TRUE	TRINITY_DN34047_c2_g1_i1	---NA---	252
TRUE	TRINITY_DN34047_c3_g1_i1	---NA---	304
TRUE	TRINITY_DN34047_c3_g2_i1	---NA---	289
TRUE	TRINITY_DN34047_c4_g2_i1	---NA---	370
TRUE	TRINITY_DN34047_c4_g3_i1	---NA---	1865
TRUE	TRINITY_DN34047_c4_g4_i1	---NA---	302
TRUE	TRINITY_DN34047_c5_g1_i1	---NA---	796
TRUE	TRINITY_DN34047_c5_g1_i2	---NA---	1604
TRUE	TRINITY_DN34047_c6_g1_i1	NP_080070.2electron transfer flavoprotein-ubiquinone oxidoreductase, mitochondrial precursor	1820	2	0	81.5	11	F:GO:0004174; P:GO:0006810; P:GO:0006979; C:GO:0017133; P:GO:0022904; C:GO:0031305; P:GO:0033539; F:GO:0043783; F:GO:0046872; F:GO:0048039; F:GO:0051539	F:electron-transferring-flavoprotein dehydrogenase activity; P:transport; P:response to oxidative stress; C:mitochondrial electron transfer flavoprotein complex; P:respiratory electron transport chain; C:integral component of mitochondrial inner membrane; P:fatty acid beta-oxidation using acyl-CoA dehydrogenase; F:oxidoreductase activity, oxidizing metal ions with flavin as acceptor; F:metal ion …	EC:1.16.8; EC:1.5.5.1	Oxidizing metal ions; Electron-transferring-flavoprotein dehydrogenase
TRUE	TRINITY_DN34047_c6_g1_i2	NP_080070.2electron transfer flavoprotein-ubiquinone oxidoreductase, mitochondrial precursor	442	2	1.12E-31	82	11	F:GO:0004174; P:GO:0006810; P:GO:0006979; C:GO:0017133; P:GO:0022904; C:GO:0031305; P:GO:0033539; F:GO:0043783; F:GO:0046872; F:GO:0048039; F:GO:0051539	F:electron-transferring-flavoprotein dehydrogenase activity; P:transport; P:response to oxidative stress; C:mitochondrial electron transfer flavoprotein complex; P:respiratory electron transport chain; C:integral component of mitochondrial inner membrane; P:fatty acid beta-oxidation using acyl-CoA dehydrogenase; F:oxidoreductase activity, oxidizing metal ions with flavin as acceptor; F:metal ion …	EC:1.16.8; EC:1.5.5.1	Oxidizing metal ions; Electron-transferring-flavoprotein dehydrogenase
TRUE	TRINITY_DN34047_c6_g1_i3	NP_080070.2electron transfer flavoprotein-ubiquinone oxidoreductase, mitochondrial precursor	1319	2	1.69E-94	77	9	F:GO:0004174; P:GO:0006979; C:GO:0017133; P:GO:0022904; C:GO:0031305; P:GO:0033539; F:GO:0043783; F:GO:0048039; F:GO:0051539	F:electron-transferring-flavoprotein dehydrogenase activity; P:response to oxidative stress; C:mitochondrial electron transfer flavoprotein complex; P:respiratory electron transport chain; C:integral component of mitochondrial inner membrane; P:fatty acid beta-oxidation using acyl-CoA dehydrogenase; F:oxidoreductase activity, oxidizing metal ions with flavin as acceptor; F:ubiquinone binding; F:4…	EC:1.16.8; EC:1.5.5.1	Oxidizing metal ions; Electron-transferring-flavoprotein dehydrogenase
TRUE	TRINITY_DN34047_c6_g2_i1	---NA---	343
TRUE	TRINITY_DN34047_c6_g1_i4	NP_080070.2electron transfer flavoprotein-ubiquinone oxidoreductase, mitochondrial precursor	2019	2	1.47E-134	79	11	F:GO:0004174; P:GO:0006810; P:GO:0006979; C:GO:0017133; P:GO:0022904; C:GO:0031305; P:GO:0033539; F:GO:0043783; F:GO:0046872; F:GO:0048039; F:GO:0051539	F:electron-transferring-flavoprotein dehydrogenase activity; P:transport; P:response to oxidative stress; C:mitochondrial electron transfer flavoprotein complex; P:respiratory electron transport chain; C:integral component of mitochondrial inner membrane; P:fatty acid beta-oxidation using acyl-CoA dehydrogenase; F:oxidoreductase activity, oxidizing metal ions with flavin as acceptor; F:metal ion …	EC:1.16.8; EC:1.5.5.1	Oxidizing metal ions; Electron-transferring-flavoprotein dehydrogenase
TRUE	TRINITY_DN34047_c6_g1_i5	NP_080070.2electron transfer flavoprotein-ubiquinone oxidoreductase, mitochondrial precursor	2430	2	0	81.5	11	F:GO:0004174; P:GO:0006810; P:GO:0006979; C:GO:0017133; P:GO:0022904; C:GO:0031305; P:GO:0033539; F:GO:0043783; F:GO:0046872; F:GO:0048039; F:GO:0051539	F:electron-transferring-flavoprotein dehydrogenase activity; P:transport; P:response to oxidative stress; C:mitochondrial electron transfer flavoprotein complex; P:respiratory electron transport chain; C:integral component of mitochondrial inner membrane; P:fatty acid beta-oxidation using acyl-CoA dehydrogenase; F:oxidoreductase activity, oxidizing metal ions with flavin as acceptor; F:metal ion …	EC:1.16.8; EC:1.5.5.1	Oxidizing metal ions; Electron-transferring-flavoprotein dehydrogenase
TRUE	TRINITY_DN34047_c6_g1_i6	NP_080070.2electron transfer flavoprotein-ubiquinone oxidoreductase, mitochondrial precursor	1178	2	4.00E-39	77.5	11	F:GO:0004174; P:GO:0006810; P:GO:0006979; C:GO:0017133; P:GO:0022904; C:GO:0031305; P:GO:0033539; F:GO:0043783; F:GO:0046872; F:GO:0048039; F:GO:0051539	F:electron-transferring-flavoprotein dehydrogenase activity; P:transport; P:response to oxidative stress; C:mitochondrial electron transfer flavoprotein complex; P:respiratory electron transport chain; C:integral component of mitochondrial inner membrane; P:fatty acid beta-oxidation using acyl-CoA dehydrogenase; F:oxidoreductase activity, oxidizing metal ions with flavin as acceptor; F:metal ion …	EC:1.16.8; EC:1.5.5.1	Oxidizing metal ions; Electron-transferring-flavoprotein dehydrogenase
TRUE	TRINITY_DN34047_c7_g1_i1	---NA---	5050
TRUE	TRINITY_DN34047_c7_g1_i2	---NA---	344
TRUE	TRINITY_DN34047_c7_g2_i1	---NA---	1433
TRUE	TRINITY_DN34047_c7_g1_i3	---NA---	2660
TRUE	TRINITY_DN34047_c7_g1_i4	---NA---	344
TRUE	TRINITY_DN34047_c7_g1_i6	---NA---	1232
TRUE	TRINITY_DN34047_c7_g3_i1	---NA---	381
TRUE	TRINITY_DN34047_c7_g1_i7	---NA---	296
TRUE	TRINITY_DN34047_c7_g4_i1	---NA---	406
TRUE	TRINITY_DN34047_c7_g1_i8	---NA---	422
TRUE	TRINITY_DN34047_c7_g1_i9	---NA---	363
TRUE	TRINITY_DN34047_c7_g1_i11	---NA---	885
TRUE	TRINITY_DN34047_c7_g1_i12	---NA---	465
TRUE	TRINITY_DN34047_c7_g2_i3	---NA---	1275
TRUE	TRINITY_DN34047_c7_g1_i14	---NA---	363
TRUE	TRINITY_DN34047_c7_g1_i15	---NA---	4602
TRUE	TRINITY_DN34047_c7_g1_i17	---NA---	4576
TRUE	TRINITY_DN34047_c7_g5_i1	---NA---	322
TRUE	TRINITY_DN34047_c7_g1_i18	---NA---	1683
TRUE	TRINITY_DN34047_c7_g1_i19	---NA---	1698
TRUE	TRINITY_DN34047_c7_g2_i4	---NA---	2391
TRUE	TRINITY_DN34047_c7_g3_i3	---NA---	288
TRUE	TRINITY_DN34047_c7_g3_i4	---NA---	384
TRUE	TRINITY_DN34047_c7_g1_i21	---NA---	1173
TRUE	TRINITY_DN34047_c8_g1_i1	---NA---	827
TRUE	TRINITY_DN34047_c10_g1_i1	---NA---	364
TRUE	TRINITY_DN34050_c0_g1_i1	---NA---	330
TRUE	TRINITY_DN34050_c0_g2_i1	---NA---	352
TRUE	TRINITY_DN34050_c1_g1_i2	---NA---	252
TRUE	TRINITY_DN34050_c1_g1_i3	---NA---	264
TRUE	TRINITY_DN34050_c3_g1_i1	NP_001164236.1ligand-dependent corepressor isoform 1	1601	5	8.77E-08	69	2	F:GO:0005515; P:GO:0006357	F:protein binding; P:regulation of transcription by RNA polymerase II
TRUE	TRINITY_DN34050_c3_g2_i1	---NA---	353
TRUE	TRINITY_DN34050_c3_g3_i1	---NA---	843
TRUE	TRINITY_DN34050_c5_g1_i1	---NA---	286
TRUE	TRINITY_DN34050_c5_g1_i2	---NA---	326
TRUE	TRINITY_DN34050_c5_g1_i3	---NA---	250
TRUE	TRINITY_DN34050_c6_g1_i1	---NA---	269
TRUE	TRINITY_DN34050_c6_g2_i1	---NA---	342
TRUE	TRINITY_DN34050_c6_g3_i1	---NA---	264
TRUE	TRINITY_DN34050_c6_g5_i1	---NA---	417
TRUE	TRINITY_DN34050_c6_g6_i1	---NA---	397
TRUE	TRINITY_DN34050_c6_g7_i1	---NA---	296
TRUE	TRINITY_DN34050_c6_g5_i2	---NA---	500
TRUE	TRINITY_DN34050_c6_g5_i3	---NA---	575
TRUE	TRINITY_DN34050_c6_g5_i4	---NA---	556
TRUE	TRINITY_DN34050_c6_g8_i1	---NA---	394
TRUE	TRINITY_DN34050_c7_g1_i1	NP_001193163.2zinc finger protein 511	2749	2	1.31E-05	64	7	F:GO:0003676; F:GO:0003677; F:GO:0005515; C:GO:0005634; P:GO:0006351; P:GO:0006355; F:GO:0046872	F:nucleic acid binding; F:DNA binding; F:protein binding; C:nucleus; P:transcription, DNA-templated; P:regulation of transcription, DNA-templated; F:metal ion binding
TRUE	TRINITY_DN34050_c7_g2_i1	---NA---	3840
TRUE	TRINITY_DN34050_c7_g1_i2	NP_001193163.2zinc finger protein 511	2654	2	1.45E-05	68.5	7	F:GO:0003676; F:GO:0003677; F:GO:0005515; C:GO:0005634; P:GO:0006351; P:GO:0006355; F:GO:0046872	F:nucleic acid binding; F:DNA binding; F:protein binding; C:nucleus; P:transcription, DNA-templated; P:regulation of transcription, DNA-templated; F:metal ion binding
TRUE	TRINITY_DN34050_c7_g3_i1	---NA---	389
TRUE	TRINITY_DN34050_c7_g1_i3	NP_001193163.2zinc finger protein 511	2727	2	1.50E-05	68.5	7	F:GO:0003676; F:GO:0003677; F:GO:0005515; C:GO:0005634; P:GO:0006351; P:GO:0006355; F:GO:0046872	F:nucleic acid binding; F:DNA binding; F:protein binding; C:nucleus; P:transcription, DNA-templated; P:regulation of transcription, DNA-templated; F:metal ion binding
TRUE	TRINITY_DN34050_c7_g1_i4	---NA---	1799
TRUE	TRINITY_DN34050_c7_g1_i5	---NA---	1177
TRUE	TRINITY_DN34050_c7_g1_i6	NP_001193163.2zinc finger protein 511	4273	2	3.48E-18	49.5	1	F:GO:0005488	F:binding
TRUE	TRINITY_DN34050_c7_g1_i7	NP_001193163.2zinc finger protein 511	4074	2	4.59E-18	49.5	1	F:GO:0005488	F:binding
TRUE	TRINITY_DN34050_c7_g1_i8	---NA---	325
TRUE	TRINITY_DN34050_c7_g1_i9	NP_001193163.2zinc finger protein 511	2078	2	1.08E-09	54.5	1	F:GO:0005488	F:binding
TRUE	TRINITY_DN34050_c7_g1_i10	NP_001193163.2zinc finger protein 511	2005	2	1.80E-09	54.5	1	F:GO:0005488	F:binding
TRUE	TRINITY_DN34050_c7_g1_i11	NP_001193163.2zinc finger protein 511	1879	2	1.70E-09	54.5	1	F:GO:0005488	F:binding
[truncated: 105,870 more rows]
